# Supplementary material for: MycoRed: Betalain pigments enable in vivo real-time visualisation of arbuscular mycorrhizal colonisation
Source: PLoS Biol. 2021 Jul 14;19(7):e3001326. doi: 10.1371/journal.pbio.3001326 (PMC8312983; doi:10.1371/journal.pbio.3001326)
Supplement: S2 Data — (TXT) [file pbio.3001326.s020.txt]

# GIMP hue-saturation tool settings

(time 0)
(range all-hues)
(hue 0.000000)
(saturation 0.000000)
(lightness 0.000000)
(range red-hues)
(hue 0.000000)
(saturation 1.000000)
(lightness 0.518519)
(range yellow-hues)
(hue 0.000000)
(saturation -1.000000)
(lightness 1.000000)
(range green-hues)
(hue 0.000000)
(saturation -1.000000)
(lightness 1.000000)
(range cyan-hues)
(hue 0.000000)
(saturation -1.000000)
(lightness 1.000000)
(range blue-hues)
(hue 0.000000)
(saturation -1.000000)
(lightness 1.000000)
(range magenta-hues)
(hue 0.000000)
(saturation 1.000000)
(lightness 0.520000)
(overlap 0.000000)

# end of hue-saturation tool settings
