# Supplementary material for: MycoRed: Betalain pigments enable in vivo real-time visualisation of arbuscular mycorrhizal colonisation
Source: PLoS Biol. 2021 Jul 14;19(7):e3001326. doi: 10.1371/journal.pbio.3001326 (PMC8312983; doi:10.1371/journal.pbio.3001326)
Supplement: S3 Data — (XLSX) [file pbio.3001326.s021.xlsx]

## Sheet: Fig 4a
Fig 4a. Raw Ct values obtained during expression analysis of candidate arbuscular mycorrhiza symbiosis marker genes NbPT5b and NbBCP1b in Nicotiana benthamiana.
Expression of Rhizophagus irregularis β-tubulin (RiBTub) is used as a fungal biomass marker for root colonisation.
Transcript levels were normalised using the ΔCt method and N. benthamiana’s elongation factor 1 alpha (NbEF).
Week	Condition	Sample	NbEF	RiBtub	NbPT5b	NbBCP1b
1	Mock	1	19.77	NA	NA	NA
1	Mock	1	19.9	NA	NA	NA
1	Mock	1	19.56	NA	NA	NA
1	Mock	2	NA	NA	NA	NA
1	Mock	2	NA	NA	NA	NA
1	Mock	2	NA	NA	NA	NA
1	Mock	3	19.36	NA	NA	NA
1	Mock	3	18.99	NA	NA	NA
1	Mock	3	18.98	NA	NA	NA
1	Mock	4	19	NA	NA	NA
1	Mock	4	19.46	NA	NA	NA
1	Mock	4	19.29	NA	NA	NA
1	Myc	1	19	28.91	30.66	33.58
1	Myc	1	18.85	29.87	30.48	33.66
1	Myc	1	19.48	29.78	31.43	33.96
1	Myc	2	19.6	32.69	NA	NA
1	Myc	2	19.99	31.76	NA	NA
1	Myc	2	19.48	31.92	NA	NA
1	Myc	3	19.61	33.42	NA	NA
1	Myc	3	19.23	33.46	NA	NA
1	Myc	3	19.56	34.61	NA	NA
1	Myc	4	19.8	31.73	NA	NA
1	Myc	4	19.74	31.55	33.48	NA
1	Myc	4	23.05	33.08	NA	NA
2	Mock	1	27.74	NA	NA	NA
2	Mock	1	28.14	NA	NA	NA
2	Mock	1	27.16	NA	NA	NA
2	Mock	2	23.65	NA	NA	NA
2	Mock	2	23.12	NA	NA	NA
2	Mock	2	23.72	NA	NA	NA
2	Mock	3	22.68	NA	NA	NA
2	Mock	3	23.14	NA	NA	NA
2	Mock	3	23.84	NA	NA	NA
2	Mock	4	22.49	NA	NA	NA
2	Mock	4	22.57	NA	NA	NA
2	Mock	4	22.23	NA	NA	NA
2	Myc	1	22.72	NA	NA	NA
2	Myc	1	22.95	33.52	NA	NA
2	Myc	1	22.8	33.45	NA	NA
2	Myc	2	21.81	29.62	30.92	32.59
2	Myc	2	22.56	30.32	31.54	32.87
2	Myc	2	22	29.95	31.23	32.83
2	Myc	3	23.92	NA	NA	NA
2	Myc	3	23.78	33.97	NA	NA
2	Myc	3	23.75	NA	NA	NA
2	Myc	4	22.81	29.81	30.45	32.17
2	Myc	4	22.49	29.93	30.02	33.04
2	Myc	4	22.17	30.13	30.79	33.69
3	Mock	1	20.93	NA	NA	NA
3	Mock	1	20.14	NA	NA	NA
3	Mock	1	20.8	NA	NA	NA
3	Mock	2	23.66	NA	NA	NA
3	Mock	2	24.25	NA	NA	NA
3	Mock	2	22.6	NA	NA	NA
3	Mock	3	22.55	NA	NA	NA
3	Mock	3	22.76	NA	NA	NA
3	Mock	3	23.23	NA	NA	NA
3	Mock	4	22.08	NA	NA	NA
3	Mock	4	22.16	NA	NA	NA
3	Mock	4	22.95	NA	NA	NA
3	Myc	1	24.49	30.91	30.7	33.12
3	Myc	1	23.18	30.55	31.06	33.91
3	Myc	1	21.18	30.82	30.04	32.32
3	Myc	2	23.08	29.44	27.48	29.95
3	Myc	2	22.31	29.33	29.04	31
3	Myc	2	22.57	28.96	28.72	30.2
3	Myc	3	23.74	27.24	28.08	29.91
3	Myc	3	23.27	28.21	27.7	29.92
3	Myc	3	25.56	27.53	27.97	30.62
3	Myc	4	21.95	26.25	27	28.33
3	Myc	4	22.27	27.51	27.23	29.11
3	Myc	4	22.47	27.32	26.97	29.46
4	Mock	1	20.25	NA	NA	NA
4	Mock	1	20.12	NA	NA	NA
4	Mock	1	20.21	NA	NA	NA
4	Mock	2	22.24	NA	NA	NA
4	Mock	2	22.15	NA	NA	NA
4	Mock	2	22.15	NA	NA	NA
4	Mock	3	23.2	NA	NA	NA
4	Mock	3	23.8	NA	NA	NA
4	Mock	3	22.7	NA	NA	NA
4	Mock	4	21.84	NA	NA	NA
4	Mock	4	21.3	NA	NA	NA
4	Mock	4	21.73	NA	NA	NA
4	Myc	1	20.86	25.78	25.08	27.95
4	Myc	1	21.05	25.67	24.59	27.65
4	Myc	1	21.05	26.03	24.77	27.71
4	Myc	2	21.61	25.94	27.51	28.22
4	Myc	2	21.64	26.68	26.77	28.43
4	Myc	2	22.13	26.46	26.35	28.67
4	Myc	3	21.84	26.62	25.7	27.83
4	Myc	3	21.23	25.9	26.06	27.95
4	Myc	3	21.22	26.18	25.81	28.08
4	Myc	4	22.25	26.59	26.06	27.5
4	Myc	4	22.18	26.56	25.61	27.55
4	Myc	4	21.48	26.51	25.78	27.83

## Sheet: S1 Fig
S1 Fig. Raw Ct values obtained during expression analysis of arbuscular mycorrhiza symbiosis marker genes MtSTR and MtRAM2 in Medicago truncatula.
Expression of Rhizophagus irregularis β-tubulin (RiBTub) and elongation factor 1-alpha (RiEF) is used as a fungal biomass marker for root colonisation.
Transcript levels were normalised using the ΔCt method and M. truncatula’s phosphatidylinositol 3- and 4-kinase gene belonging to the ubiquitin family (MtUBQ).
Condition	Sample	MtUBQ	MtSTR	MtRAM2	RiBTub	RiEF
mock	1	28.08	31.28	31.44	29.04	40
mock	1	28.11	29.73	32.48	28.22	40
mock	1	27.8	30.47	31.28	28.19	40
mock	2	28.69	30.83	32.13	29.16	40
mock	2	28.24	30.65	31.88	28.67	40
mock	2	28.17	30.23	31.43	28.5	40
mock	3	27.77	30.5	31.15	28.68	40
mock	3	28	30.03	30.28	28.61	35.75
mock	3	27.91	29.81	29.25	28.54	34.54
myc	1	27.89	27.67	25.92	26.32	25.31
myc	1	27.96	28.01	25.8	26.23	25.45
myc	1	27.93	27.72	25.8	26.54	25.29
myc	2	27.73	27.71	25.48	25.65	23.26
myc	2	27.84	27.69	25.6	25.55	23.2
myc	2	27.71	27.57	25.06	25.47	23.31
myc	3	28.67	27	25.15	26.25	24.27
myc	3	28.57	27.45	25.09	26.22	24.18
myc	3	28.76	27.45	25.17	26.13	24.2

## Sheet: S8b Fig
S8b Fig. Raw HPLC reads for betanin detection on T1 pigmented leaf tissue of NbPT5b-p1 expressing Nicotiana benthamiana lines. .
NbPT5b::GUS leaf tissue of same age T1 plants was used as negative control.
Chromatogram Data Information:
Time Min. (min)	0
Time Max. (min)	26
Data Points	1561
Signal Parameter Information:
Wavelength	540 nm
	Betanin std	NbPT5b::GUS	NbPT5b-p1 (mock)	NbPT4b-p1 (myc)
Time (min)	Value (mAU)	Value (mAU)	Value (mAU)	Value (mAU)
0	-0.001311	-0.001431	-0.001192	0.000477
0.016667	-0.00596	-0.027299	-0.011444	0.001073
0.033333	-0.007629	-0.04077	-0.020623	-0.004053
0.05	-0.017405	-0.044584	-0.022173	-0.013709
0.066667	-0.030637	-0.061631	-0.030041	-0.02408
0.083333	-0.042439	-0.087619	-0.039339	-0.027657
0.1	-0.050783	-0.106096	-0.044584	-0.029445
0.116667	-0.064731	-0.127912	-0.056505	-0.040054
0.133333	-0.072479	-0.143528	-0.066042	-0.045419
0.15	-0.072122	-0.152469	-0.07534	-0.044107
0.166667	-0.077963	-0.173926	-0.081778	-0.042915
0.183333	-0.085235	-0.181437	-0.088215	-0.046492
0.2	-0.084639	-0.192404	-0.0875	-0.05281
0.216667	-0.091791	-0.212312	-0.092387	-0.058532
0.233333	-0.103474	-0.231981	-0.092506	-0.062466
0.25	-0.111341	-0.248551	-0.095844	-0.068784
0.266667	-0.120044	-0.264525	-0.105262	-0.075817
0.283333	-0.115514	-0.284672	-0.107884	-0.087261
0.3	-0.111461	-0.305533	-0.115514	-0.095248
0.316667	-0.11158	-0.328302	-0.129938	-0.104785
0.333333	-0.111341	-0.332475	-0.135303	-0.112057
0.35	-0.112414	-0.344515	-0.136137	-0.122428
0.366667	-0.117421	-0.351667	-0.142217	-0.131369
0.383333	-0.119567	-0.359297	-0.146985	-0.128746
0.4	-0.119209	-0.359893	-0.156403	-0.139833
0.416667	-0.115752	-0.364661	-0.159502	-0.143647
0.433333	-0.110745	-0.368834	-0.156641	-0.144839
0.45	-0.107646	-0.37837	-0.164151	-0.153542
0.466667	-0.10252	-0.391483	-0.172734	-0.159502
0.483333	-0.102401	-0.398994	-0.177145	-0.166893
0.5	-0.108838	-0.401974	-0.186801	-0.186682
0.516667	-0.10705	-0.397682	-0.192285	-0.191808
0.533333	-0.108242	-0.395656	-0.195861	-0.190854
0.55	-0.117302	-0.406623	-0.207543	-0.20349
0.566667	-0.118732	-0.420332	-0.211477	-0.214219
0.583333	-0.116944	-0.431538	-0.220895	-0.227332
0.6	-0.121355	-0.43869	-0.235796	-0.243664
0.616667	-0.132918	-0.447154	-0.243545	-0.247836
0.633333	-0.138164	-0.452995	-0.243425	-0.250697
0.65	-0.13876	-0.466704	-0.242949	-0.260711
0.666667	-0.136137	-0.478506	-0.239134	-0.267029
0.683333	-0.133634	-0.492692	-0.241399	-0.277281
0.7	-0.13411	-0.503421	-0.245333	-0.289559
0.716667	-0.132084	-0.516534	-0.246048	-0.291109
0.733333	-0.123382	-0.528097	-0.254631	-0.295043
0.75	-0.115037	-0.532985	-0.266075	-0.304937
0.766667	-0.103831	-0.536442	-0.263691	-0.316739
0.783333	-0.103235	-0.538468	-0.266433	-0.330091
0.8	-0.112057	-0.543594	-0.267744	-0.333428
0.816667	-0.123262	-0.542045	-0.265956	-0.331998
0.833333	-0.125885	-0.549793	-0.273585	-0.33915
0.85	-0.130057	-0.558376	-0.283599	-0.347853
0.866667	-0.133157	-0.574946	-0.280142	-0.349402
0.883333	-0.146747	-0.599027	-0.277877	-0.36037
0.9	-0.158191	-0.6181	-0.280261	-0.372887
0.916667	-0.17035	-0.626683	-0.279069	-0.377893
0.933333	-0.175715	-0.639439	-0.283837	-0.391126
0.95	-0.18239	-0.650525	-0.291944	-0.403643
0.966667	-0.18537	-0.652671	-0.284195	-0.409126
0.983333	-0.186801	-0.659704	-0.282168	-0.418425
1	-0.188589	-0.671029	-0.272989	-0.425577
1.01667	-0.180721	-0.68593	-0.265598	-0.435114
1.03333	-0.181675	-0.693202	-0.273466	-0.451803
1.05	-0.187635	-0.706196	-0.274301	-0.459433
1.06667	-0.190496	-0.720978	-0.277281	-0.463963
1.08333	-0.194788	-0.746608	-0.29242	-0.477076
1.1	-0.191808	-0.768065	-0.30303	-0.488043
1.11667	-0.192761	-0.776291	-0.311971	-0.495911
1.13333	-0.195742	-0.790596	-0.324965	-0.505567
1.15	-0.191927	-0.799656	-0.327945	-0.506163
1.16667	-0.19455	-0.81563	-0.337362	-0.511169
1.18333	-0.198722	-0.829339	-0.343323	-0.518322
1.2	-0.190616	-0.834584	-0.347853	-0.520468
1.21667	-0.180364	-0.841498	-0.354171	-0.528574
1.23333	-0.176549	-0.850439	-0.36931	-0.539899
1.25	-0.173211	-0.869393	-0.374317	-0.545502
1.26667	-0.172853	-0.894189	-0.380993	-0.547528
1.28333	-0.172615	-0.917792	-0.395417	-0.557423
1.3	-0.170827	-0.935078	-0.397563	-0.56541
1.31667	-0.17345	-0.95737	-0.403285	-0.57888
1.33333	-0.175953	-0.979781	-0.408411	-0.594616
1.35	-0.18239	-0.998855	-0.421166	-0.604391
1.36667	-0.190735	-1.02007	-0.42963	-0.611544
1.38333	-0.206709	-1.03319	-0.438333	-0.615478
1.4	-0.217199	-1.0463	-0.443101	-0.622511
1.41667	-0.226259	-1.05333	-0.458241	-0.631452
1.43333	-0.231862	-1.06335	-0.475287	-0.638247
1.45	-0.233293	-1.07717	-0.490069	-0.641346
1.46667	-0.234962	-1.08755	-0.515223	-0.657678
1.48333	-0.242472	-1.09267	-0.525355	-0.667334
1.5	-0.248075	-1.09565	-0.523686	-0.673294
1.51667	-0.2563	-1.10281	-0.524163	-0.685811
1.53333	-0.253439	-1.10161	-0.52619	-0.697851
1.55	-0.259399	-1.10567	-0.527501	-0.702977
1.56667	-0.272393	-1.10984	-0.529408	-0.712276
1.58333	-0.279784	-1.11878	-0.534177	-0.720143
1.6	-0.280499	-1.12796	-0.537396	-0.728965
1.61667	-0.281096	-1.13928	-0.546575	-0.744581
1.63333	-0.284076	-1.14751	-0.545263	-0.757456
1.65	-0.29254	-1.16587	-0.544429	-0.765801
1.66667	-0.301123	-1.18375	-0.546694	-0.769734
1.68333	-0.308514	-1.18792	-0.555396	-0.771403
1.7	-0.314951	-1.18887	-0.562549	-0.780463
1.71667	-0.318766	-1.20139	-0.56839	-0.788212
1.73333	-0.3227	-1.21248	-0.579357	-0.791431
1.75	-0.326157	-1.23537	-0.589013	-0.80359
1.76667	-0.331521	-1.27304	-0.589252	-0.8111
1.78333	-0.329375	-1.29366	-0.588179	-0.814796
1.8	-0.330448	-1.29831	-0.586271	-0.821829
1.81667	-0.332356	-1.29736	-0.590563	-0.837326
1.83333	-0.332832	-1.29175	-0.585794	-0.845432
1.85	-0.337243	-1.28996	-0.577092	-0.854611
1.86667	-0.334501	-1.28961	-0.571847	-0.863075
1.88333	-0.329256	-1.29736	-0.56088	-0.867963
1.9	-0.323534	-1.30725	-0.560641	-0.882745
1.91667	-0.323415	-1.32215	-0.562668	-0.893831
1.93333	-0.326991	-1.32799	-0.561118	-0.899077
1.95	-0.336409	-1.3386	-0.566483	-0.902891
1.96667	-0.341177	-1.34146	-0.565648	-0.909567
1.98333	-0.344872	-1.35124	-0.562429	-0.918031
2	-0.370622	-1.36459	-0.573754	-0.926971
2.01667	-0.357509	-1.37544	-0.57745	-0.934959
2.03333	-0.355601	-1.38068	-0.577331	-0.948787
2.05	-0.359535	-1.39165	-0.582576	-0.972629
2.06667	-0.358939	-1.39964	-0.58949	-0.993967
2.08333	-0.359416	-1.41358	-0.593305	-1.00219
2.1	-0.364304	-1.41263	-0.601769	-1.01078
2.11667	-0.370264	-1.41215	-0.602961	-1.01566
2.13333	-0.370145	-1.42074	-0.60606	-1.02902
2.15	-0.374079	-1.43242	-0.607014	-1.04177
2.16667	-0.37849	-1.43516	-0.609756	-1.05488
2.18333	-0.382066	-1.44362	-0.61655	-1.06776
2.2	-0.388384	-1.45304	-0.619888	-1.08349
2.21667	-0.39053	-1.4571	-0.615835	-1.09374
2.23333	-0.397205	-1.4739	-0.61965	-1.1059
2.25	-0.403643	-1.48916	-0.625849	-1.12021
2.26667	-0.408173	-1.49274	-0.627399	-1.13463
2.28333	-0.416994	-1.50216	-0.635028	-1.14989
2.3	-0.422359	-1.50049	-0.648737	-1.15669
2.31667	-0.42212	-1.50025	-0.680089	-1.16408
2.33333	-0.425816	-1.50621	-0.688195	-1.18566
2.35	-0.426769	-1.50979	-0.690937	-1.20175
2.36667	-0.424981	-1.51122	-0.690103	-1.21415
2.38333	-0.423074	-1.51575	-0.691414	-1.23143
2.4	-0.413656	-1.5198	-0.681281	-1.25051
2.41667	-0.406146	-1.52791	-0.671387	-1.26851
2.43333	-0.405192	-1.5434	-0.665069	-1.28949
2.45	-0.409722	-1.55139	-0.659943	-1.30141
2.46667	-0.415802	-1.56105	-0.652313	-1.31214
2.48333	-0.412941	-1.56832	-0.638127	-1.33431
2.5	-0.414968	-1.57917	-0.626683	-1.34826
2.51667	-0.41306	-1.59311	-0.61667	-1.35505
2.53333	-0.423431	-1.60909	-0.618815	-1.3684
2.55	-0.421286	-1.62399	-0.624418	-1.38068
2.56667	-0.428081	-1.64175	-0.628114	-1.39403
2.58333	-0.435233	-1.65403	-0.641465	-1.41263
2.6	-0.436068	-1.66309	-0.654817	-1.41931
2.61667	-0.435591	-1.66667	-0.67246	-1.4379
2.63333	-0.439763	-1.67668	-0.691891	-1.45924
2.65	-0.446081	-1.69575	-0.7056	-1.47176
2.66667	-0.459909	-1.73044	-0.710368	-1.49334
2.68333	-0.463605	-1.75071	-0.724793	-1.51789
2.7	-0.463963	-1.76299	-0.735641	-1.53673
2.71667	-0.475764	-1.77848	-0.745416	-1.56021
2.73333	-0.491738	-1.78814	-0.750184	-1.58131
2.75	-0.4915	-1.79577	-0.758767	-1.59049
2.76667	-0.49448	-1.80566	-0.76282	-1.60945
2.78333	-0.500798	-1.81258	-0.769138	-1.62196
2.8	-0.501871	-1.82009	-0.774622	-1.63543
2.81667	-0.505567	-1.83058	-0.787497	-1.65951
2.83333	-0.498295	-1.83177	-0.792146	-1.67632
2.85	-0.496984	-1.82378	-0.797153	-1.69492
2.86667	-0.499368	-1.81568	-0.800371	-1.72067
2.88333	-0.504255	-1.82021	-0.799537	-1.7308
2.9	-0.500917	-1.82295	-0.79608	-1.74117
2.91667	-0.497699	-1.83535	-0.802398	-1.75333
2.93333	-0.491262	-1.83868	-0.805974	-1.76775
2.95	-0.490665	-1.83773	-0.804544	-1.79303
2.96667	-0.494719	-1.84905	-0.808835	-1.81782
2.98333	-0.491619	-1.86825	-0.808954	-1.82962
3	-0.486016	-1.8841	-0.80967	-1.84262
3.01667	-0.485182	-1.90294	-0.817776	-1.86372
3.03333	-0.482082	-1.91033	-0.823617	-1.87981
3.05	-0.473857	-1.91653	-0.820279	-1.89602
3.06667	-0.472069	-1.91736	-0.822783	-1.91104
3.08333	-0.468373	-1.90997	-0.820041	-1.92201
3.1	-0.461578	-1.90234	-0.813961	-1.93751
3.11667	-0.452876	-1.9002	-0.81718	-1.95754
3.13333	-0.448227	-1.89602	-0.817657	-1.97542
3.15	-0.451207	-1.89805	-0.823617	-1.99628
3.16667	-0.45836	-1.90175	-0.83077	-2.02179
3.18333	-0.454664	-1.90389	-0.839353	-2.04086
3.2	-0.463247	-1.9182	-0.846267	-2.06542
3.21667	-0.468969	-1.92285	-0.847101	-2.08914
3.23333	-0.462532	-1.92964	-0.847817	-2.10667
3.25	-0.467062	-1.94085	-0.846624	-2.14136
3.26667	-0.470638	-1.94788	-0.846386	-2.21884
3.28333	-0.463128	-1.94669	-0.839114	-2.22075
3.3	-0.468493	-1.95551	-0.845313	-2.22659
3.31667	-0.478625	-1.97065	-0.846624	-2.24876
3.33333	-0.47791	-1.98424	-0.843167	-2.28429
3.35	-0.48089	-1.99747	-0.841975	-2.32995
3.36667	-0.479221	-2.00355	-0.840306	-2.36237
3.38333	-0.475407	-2.00081	-0.83673	-2.39945
3.4	-0.473142	-2.00629	-0.833631	-2.43831
3.41667	-0.46587	-2.01619	-0.825763	-2.46763
3.43333	-0.459194	-2.01571	-0.822425	-2.49469
3.45	-0.458956	-2.01762	-0.825524	-2.53105
3.46667	-0.458121	-2.02239	-0.830531	-2.56395
3.48333	-0.458717	-2.02954	-0.835538	-2.60568
3.5	-0.45526	-2.03705	-0.844836	-2.64382
3.51667	-0.446916	-2.0448	-0.844955	-2.67387
3.53333	-0.435114	-2.05982	-0.844836	-2.7163
3.55	-0.432134	-2.08092	-0.852227	-2.76148
3.56667	-0.423908	-2.09522	-0.854373	-2.80035
3.58333	-0.427008	-2.10941	-0.858545	-2.84886
3.6	-0.429153	-2.11644	-0.865221	-2.89023
3.61667	-0.429392	-2.13051	-0.862479	-2.93469
3.63333	-0.435352	-2.14553	-0.865936	-2.98631
3.65	-0.438571	-2.15578	-0.872135	-3.02923
3.66667	-0.434637	-2.1615	-0.876546	-3.07679
3.68333	-0.431418	-2.16699	-0.88203	-3.13199
3.7	-0.434756	-2.17283	-0.900984	-3.19529
3.71667	-0.43571	-2.17938	-0.915408	-3.25155
3.73333	-0.44775	-2.19464	-0.930905	-3.31318
3.75	-0.462532	-2.21252	-0.942588	-3.3865
3.76667	-0.470161	-2.22921	-0.947475	-3.45719
3.78333	-0.479221	-2.22826	-0.949383	-3.54743
3.8	-0.476003	-2.21872	-0.956059	-3.64745
3.81667	-0.465751	-2.20311	-0.959635	-3.77941
3.83333	-0.460148	-2.19929	-0.962615	-3.9134
3.85	-0.454545	-2.20072	-0.962377	-4.00901
3.86667	-0.453949	-2.2006	-0.962138	-4.08661
3.88333	-0.460386	-2.21205	-0.971794	-4.18091
3.9	-0.470042	-2.29537	-0.985265	-4.30381
3.91667	-0.488758	-2.7082	-1.11675	-4.70948
3.93333	-0.500441	-3.2686	-1.56891	-5.35023
3.95	-0.507116	-3.47841	-2.00129	-5.79584
3.96667	-0.518441	-3.13282	-2.06399	-5.6895
3.98333	-0.534654	-2.68292	-1.69587	-5.36501
4	-0.536799	-2.45607	-1.30308	-5.22792
4.01667	-0.537753	-2.49767	-1.16766	-5.43809
4.03333	-0.542522	-2.61378	-1.22202	-5.79393
4.05	-0.547171	-2.69163	-1.31595	-6.12223
4.06667	-0.549197	-2.73299	-1.39022	-6.41799
4.08333	-0.545621	-2.774	-1.46997	-6.72781
4.1	-0.538111	-2.79939	-1.52469	-7.07698
4.11667	-0.526667	-2.82753	-1.57273	-7.50613
4.13333	-0.528932	-2.83194	-1.60015	-8.01408
4.15	-0.543475	-2.84517	-1.60718	-8.74066
4.16667	-0.567198	-2.88689	-1.65141	-10.0155
4.18333	-0.575423	-2.89357	-1.67286	-11.4241
4.2	-0.582099	-2.88212	-1.65308	-9.16422
4.21667	-0.58198	-2.88784	-1.66249	-7.14803
4.23333	-0.577092	-2.84231	-1.6228	-7.57432
4.25	-0.560999	-2.75063	-1.55747	-6.13248
4.26667	-0.556469	-2.57075	-1.43039	-2.86758
4.28333	-0.560522	-2.37906	-1.23107	-1.6427
4.3	-0.554681	-2.26533	-1.05166	-1.37186
4.31667	-0.550866	-2.23291	-0.943899	-1.41478
4.33333	-0.546932	-2.27308	-0.927568	-1.62363
4.35	-0.543833	-2.33853	-0.94676	-2.0988
4.36667	-0.540495	-2.33138	-0.95439	-2.68304
4.38333	-0.544786	-2.17736	-0.911236	-3.23558
4.4	-0.546455	-2.10023	-0.748992	-4.22394
4.41667	-0.554681	-2.0864	-0.540495	-8.12614
4.43333	-0.557065	-2.11382	-0.39804	-3.54493
4.45	-0.559688	-2.22337	-0.380039	0.493288
4.46667	-0.56541	-2.38812	-0.500202	1.93667
4.48333	-0.564218	-2.53451	-0.655174	2.17843
4.5	-0.572324	-2.67041	-0.812054	2.069
4.51667	-0.578046	-2.78652	-0.941753	1.9381
4.53333	-0.584722	-2.83039	-1.01292	1.86193
4.55	-0.58651	-2.84875	-1.05202	1.81675
4.56667	-0.588656	-2.85983	-1.07455	1.77944
4.58333	-0.591755	-2.86174	-1.086	1.74964
4.6	-0.600934	-2.86031	-1.09351	1.70577
4.61667	-0.606775	-2.86412	-1.10352	1.66369
4.63333	-0.619531	-2.86615	-1.10543	1.62268
4.65	-0.629187	-2.87211	-1.10638	1.57762
4.66667	-0.634909	-2.8702	-1.10996	1.53744
4.68333	-0.634551	-2.86818	-1.10733	1.48571
4.7	-0.633121	-2.86162	-1.10602	1.43146
4.71667	-0.632286	-2.84314	-1.10996	1.38497
4.73333	-0.631928	-2.82228	-1.10733	1.3237
4.75	-0.633717	-2.81298	-1.10722	1.23072
4.76667	-0.635505	-2.80452	-1.10543	1.1369
4.78333	-0.632167	-2.79534	-1.10197	1.03831
4.8	-0.632882	-2.78449	-1.11079	0.915051
4.81667	-0.635743	-2.76387	-1.11389	0.778675
4.83333	-0.63324	-2.74646	-1.1164	0.594139
4.85	-0.633717	-2.73871	-1.11914	0.270724
4.86667	-0.631094	-2.73621	-1.12152	-0.076294
4.88333	-0.629187	-2.73287	-1.11389	-0.24581
4.9	-0.63467	-2.72548	-1.11031	-0.295639
4.91667	-0.64218	-2.70891	-1.10912	-0.30005
4.93333	-0.654221	-2.69341	-1.11103	-0.264406
4.95	-0.662923	-2.67804	-1.1133	-0.243664
4.96667	-0.665665	-2.66314	-1.11651	-0.23973
4.98333	-0.667334	-2.65753	-1.11973	-0.251293
5	-0.667453	-2.65181	-1.12343	-0.285625
5.01667	-0.662684	-2.65062	-1.12355	-0.324488
5.03333	-0.658751	-2.65348	-1.11473	-0.36037
5.05	-0.656009	-2.65288	-1.11234	-0.380874
5.06667	-0.659227	-2.65133	-1.11485	-0.400424
5.08333	-0.665307	-2.64931	-1.1121	-0.404596
5.1	-0.662088	-2.63548	-1.10292	-0.402689
5.11667	-0.645995	-2.61808	-1.09172	-0.421047
5.13333	-0.627637	-2.59924	-1.08397	-0.462174
5.15	-0.612617	-2.57838	-1.07574	-0.547767
5.16667	-0.590682	-2.57528	-1.06859	-0.804544
5.18333	-0.573158	-2.57421	-1.06215	-1.04439
5.2	-0.557542	-2.57659	-1.05941	-1.15573
5.21667	-0.53978	-2.59054	-1.06156	-1.20795
5.23333	-0.533342	-2.59769	-1.06335	-1.24061
5.25	-0.532508	-2.59805	-1.0668	-1.26457
5.26667	-0.54419	-2.59996	-1.06931	-1.28412
5.28333	-0.620723	-2.59733	-1.06764	-1.3113
5.3	-0.7236	-2.59757	-1.06597	-1.23286
5.31667	-0.814557	-2.59888	-1.05941	-1.15347
5.33333	-0.859737	-2.59638	-1.06251	-1.14322
5.35	-0.836015	-2.59304	-1.06597	-1.15907
5.36667	-0.77796	-2.59256	-1.06764	-1.19734
5.38333	-0.724912	-2.59805	-1.0674	-1.23751
5.4	-0.694752	-2.60627	-1.0674	-1.28746
5.41667	-0.680208	-2.6139	-1.07777	-1.33645
5.43333	-0.671864	-2.62356	-1.09196	-1.38331
5.45	-0.668645	-2.62559	-1.11127	-1.4267
5.46667	-0.66638	-2.62427	-1.14203	-1.48308
5.48333	-0.663519	-2.62392	-1.18792	-1.54853
5.5	-0.664592	-2.63011	-1.25754	-1.60623
5.51667	-0.665784	-2.75421	-1.31512	-1.7004
5.53333	-0.670672	-3.13354	-1.37711	-1.82617
5.55	-0.671506	-3.44026	-1.57857	-2.05612
5.56667	-0.666976	-3.45051	-1.98042	-2.55251
5.58333	-0.667334	-3.30126	-2.25031	-3.02112
5.6	-0.669718	-3.12519	-2.1863	-3.21305
5.61667	-0.669837	-2.99192	-2.02477	-3.38221
5.63333	-0.667691	-2.9105	-1.85299	-3.52681
5.65	-0.661135	-2.87473	-1.71161	-3.53801
5.66667	-0.661731	-2.86985	-1.64366	-3.53205
5.68333	-0.662208	-2.87366	-1.62184	-3.54207
5.7	-0.662446	-2.87056	-1.61672	-3.56114
5.71667	-0.676036	-2.86555	-1.6247	-3.47781
5.73333	-0.691891	-2.87438	-1.6315	-3.39544
5.75	-0.695944	-2.89714	-1.63651	-3.36695
5.76667	-0.691295	-2.92695	-1.65033	-3.37338
5.78333	-0.68748	-2.949	-1.65558	-3.38376
5.8	-0.682473	-2.96152	-1.66071	-3.26514
5.81667	-0.687718	-2.97225	-1.67358	-3.16632
5.83333	-0.688911	-2.97391	-1.67346	-3.14319
5.85	-0.688314	-2.97546	-1.67417	-3.17061
5.86667	-0.694037	-2.98226	-1.66845	-3.21615
5.88333	-0.696778	-2.98846	-1.65856	-3.26431
5.9	-0.704885	-2.99633	-1.65379	-3.32153
5.91667	-0.718832	-3.00705	-1.6582	-3.39889
5.93333	-0.721932	-3.01433	-1.65689	-3.49295
5.95	-0.725627	-3.03197	-1.65522	-3.59511
5.96667	-0.728965	-3.0539	-1.67203	-3.67999
5.98333	-0.733733	-3.08216	-1.69265	-3.74591
6	-0.751138	-3.1153	-1.7283	-3.81196
6.01667	-0.776768	-3.142	-1.75452	-3.87251
6.03333	-0.804901	-3.1631	-1.77169	-3.9283
6.05	-0.844121	-3.22604	-1.86694	-4.01461
6.06667	-0.895977	-3.33333	-2.02286	-4.17876
6.08333	-0.973582	-3.43275	-2.12657	-4.28438
6.1	-1.07849	-3.50106	-2.30968	-4.15993
6.11667	-1.14715	-3.58462	-2.47145	-4.17376
6.13333	-1.20926	-3.66414	-2.47717	-4.23896
6.15	-1.3026	-3.72326	-2.39301	-4.29499
6.16667	-1.34528	-3.72148	-2.29764	-4.30703
6.18333	-1.31619	-3.68166	-2.25163	-4.25589
6.2	-1.27995	-3.65853	-2.25473	-4.25005
6.21667	-1.24419	-3.6571	-2.26128	-4.30131
6.23333	-1.2362	-3.67546	-2.26605	-4.37188
6.25	-1.25277	-3.68571	-2.27535	-4.42314
6.26667	-1.26767	-3.68738	-2.26843	-4.46033
6.28333	-1.27149	-3.69072	-2.25592	-4.50945
6.3	-1.27387	-3.68321	-2.25389	-4.57752
6.31667	-1.261	-3.66879	-2.24328	-4.64511
6.33333	-1.25444	-3.65221	-2.23815	-4.74918
6.35	-1.2604	-3.65031	-2.25473	-4.91989
6.36667	-1.26064	-3.64876	-2.26426	-5.20527
6.38333	-1.24931	-3.6602	-2.28691	-5.5238
6.4	-1.22488	-3.67546	-2.32112	-5.80323
6.41667	-1.17803	-3.6869	-2.34783	-5.99885
6.43333	-1.13845	-3.70717	-2.38967	-6.14798
6.45	-1.1121	-3.73077	-2.42889	-6.29175
6.46667	-1.11711	-3.74842	-2.45011	-6.43897
6.48333	-1.15657	-3.7694	-2.45965	-6.2933
6.5	-1.20187	-3.78203	-2.45845	-5.51355
6.51667	-1.22261	-3.79968	-2.45571	-5.32973
6.53333	-1.24848	-3.82781	-2.46429	-6.07169
6.55	-1.27018	-3.84235	-2.47133	-6.86205
6.56667	-1.2908	-3.85213	-2.47359	-7.30932
6.58333	-1.31357	-3.87037	-2.48241	-7.54225
6.6	-1.32966	-3.87859	-2.48551	-7.56443
6.61667	-1.33359	-3.896	-2.48766	-7.84373
6.63333	-1.34301	-3.91245	-2.49159	-8.52346
6.65	-1.34206	-3.92318	-2.49195	-9.27508
6.66667	-1.32096	-3.93248	-2.49934	-10.3875
6.68333	-1.24455	-3.93736	-2.52187	-12.9672
6.7	-1.1102	-3.94595	-2.54142	-10.0232
6.71667	-1.02723	-3.95334	-2.55823	-7.67851
6.73333	-1.0494	-3.95835	-2.58541	-7.85542
6.75	-1.12069	-3.95691	-2.60782	-9.65929
6.76667	-1.18041	-3.9711	-2.63357	-10.9774
6.78333	-1.21617	-3.98481	-2.64931	-12.0974
6.8	-1.24443	-3.99101	-2.66063	-12.9089
6.81667	-1.27518	-3.99172	-2.67434	-6.01757
6.83333	-1.29139	-3.99387	-2.67983	-1.65737
6.85	-1.29414	-3.99172	-2.68424	-0.269175
6.86667	-1.28984	-4.0046	-2.68149	-0.060081
6.88333	-1.24943	-4.00901	-2.67637	-0.133276
6.9	-1.16575	-4.00591	-2.66516	-0.249624
6.91667	-1.09708	-4.00889	-2.66838	-0.375032
6.93333	-1.07455	-4.00746	-2.67565	-0.438213
6.95	-1.08898	-3.9984	-2.67708	-0.492573
6.96667	-1.11687	-4.00722	-2.68519	-0.642777
6.98333	-1.14155	-4.02069	-2.68412	-0.914693
7	-1.15108	-4.03094	-2.67053	-1.23358
7.01667	-1.15693	-4.05884	-2.66552	-1.67239
7.03333	-1.16897	-4.09234	-2.66039	-2.78342
7.05	-1.17493	-4.1163	-2.6511	-4.72081
7.06667	-1.18852	-4.13108	-2.66254	-5.84817
7.08333	-1.19484	-4.14574	-2.67112	-6.3895
7.1	-1.19901	-4.1579	-2.67768	-7.14469
7.11667	-1.19662	-4.1616	-2.69639	-8.8073
7.13333	-1.17266	-4.16446	-2.69842	-9.8424
7.15	-1.11592	-4.1604	-2.70367	-10.3663
7.16667	-1.04678	-4.15897	-2.70677	-10.7248
7.18333	-0.99659	-4.13764	-2.70069	-11.1156
7.2	-0.946403	-4.12297	-2.70188	-11.6602
7.21667	-0.901103	-4.11916	-2.70176	-12.9352
7.23333	-0.878096	-4.11701	-2.68722	-6.61778
7.25	-0.915408	-4.12703	-2.68304	-0.127196
7.26667	-0.976086	-4.1585	-2.68459	2.42794
7.28333	-1.02723	-4.17376	-2.67685	3.07727
7.3	-1.03009	-4.20082	-2.67947	3.15929
7.31667	-0.933528	-4.2311	-2.68292	3.15285
7.33333	-0.754237	-4.24898	-2.67029	3.16668
7.35	-0.431061	-4.27115	-2.65694	3.18205
7.36667	0.257015	-4.28164	-2.64394	3.21519
7.38333	1.18613	-4.28629	-2.61128	3.27289
7.4	1.85883	-4.30047	-2.59113	3.3499
7.41667	2.16138	-4.30286	-2.54476	3.50666
7.43333	4.04882	-4.30179	-2.14934	4.17101
7.45	15.6164	-4.30453	0.24879	9.3348
7.46667	46.8527	-4.29559	8.98087	32.3217
7.48333	86.4649	-4.2702	25.8566	84.0858
7.5	107.256	-4.25863	51.7418	171.239
7.51667	97.1491	-4.27234	84.4221	284.152
7.53333	71.0979	-4.31287	105.922	369.914
7.55	45.0101	-4.3751	101.038	371.274
7.56667	25.8391	-4.39656	75.7935	294.279
7.58333	13.9353	-4.39894	47.8189	196.305
7.6	7.13217	-4.40204	26.2284	115.44
7.61667	3.74663	-4.39942	12.5055	62.8552
7.63333	2.48313	-4.40001	4.91059	33.2274
7.65	2.17056	-4.40562	1.00422	17.7606
7.66667	1.98376	-4.40824	-0.838161	10.4324
7.68333	1.80328	-4.40824	-1.62864	7.26616
7.7	2.36631	-4.41182	-1.95169	6.11401
7.71667	6.10244	-4.40264	-2.01714	6.17266
7.73333	19.2389	-4.39227	-1.82879	7.32458
7.75	48.1921	-4.37498	-1.12593	9.67407
7.76667	81.6555	-4.35901	0.250459	12.2803
7.78333	98.0904	-4.36485	1.85406	13.6611
7.8	88.7796	-4.38619	2.8317	13.0582
7.81667	65.6987	-4.40979	2.65777	11.1165
7.83333	42.4451	-4.45151	1.60909	8.89564
7.85	24.7523	-4.49407	0.358701	7.0883
7.86667	13.4577	-4.52292	-0.638008	5.8676
7.88333	6.86789	-4.55213	-1.35422	5.06556
7.9	3.24977	-4.55964	-1.82283	4.54462
7.91667	1.39535	-4.56715	-2.07853	4.21941
7.93333	0.436783	-4.58288	-2.17187	4.0338
7.95	-0.058651	-4.59254	-2.14267	4.01998
7.96667	-0.295639	-4.60029	-2.09343	4.11594
7.98333	-0.321507	-4.61209	-2.07972	4.28414
8	0.361323	-4.61435	-2.03538	4.52757
8.01667	2.55978	-4.61602	-1.94585	4.86052
8.03333	5.98323	-4.62091	-1.88327	5.26428
8.05	8.32081	-4.61674	-1.87755	5.47934
8.06667	8.02577	-4.60291	-1.94585	5.32043
8.08333	5.82373	-4.58717	-2.08867	4.91655
8.1	3.35884	-4.56178	-2.2198	4.51207
8.11667	1.50073	-4.54724	-2.32434	4.21023
8.13333	0.291467	-4.55356	-2.39229	4.07708
8.15	-0.377893	-4.56047	-2.40493	4.18878
8.16667	-0.697136	-4.58109	-2.38752	4.51326
8.18333	-0.82922	-4.62794	-2.34211	4.82488
8.2	-0.863791	-4.66275	-2.27249	4.90236
8.21667	-0.878215	-4.69911	-2.23172	4.7996
8.23333	-0.917196	-4.74143	-2.22421	4.88222
8.25	-0.952959	-4.76837	-2.13718	5.48971
8.26667	-0.954509	-4.80163	-1.86551	6.64914
8.28333	-0.75841	-4.83441	-1.24812	7.93934
8.3	-0.263691	-4.85337	-0.454664	8.68642
8.31667	0.321746	-4.86899	0.104308	8.55529
8.33333	0.621557	-4.87983	0.179648	7.75719
8.35	0.491262	-4.88842	-0.182271	6.76012
8.36667	0.074863	-4.89581	-0.753403	5.94497
8.38333	-0.376821	-4.8871	-1.29282	5.48589
8.4	-0.718594	-4.8728	-1.6731	5.31948
8.41667	-0.941396	-4.85957	-1.88506	5.39494
8.43333	-1.06776	-4.82225	-1.88112	5.80084
8.45	-1.11461	-4.78566	-1.64902	6.57511
8.46667	-1.14143	-4.76301	-1.20807	7.73084
8.48333	-1.16694	-4.75228	-0.587225	9.00877
8.5	-1.19352	-4.74453	0.079513	9.89235
8.51667	-1.28973	-4.76265	0.661492	10.2041
8.53333	-1.33693	-4.80235	1.17505	10.06
8.55	-1.32954	-4.85969	1.59013	9.4856
8.56667	-1.34134	-4.93467	1.72877	8.55017
8.58333	-1.333	-4.97472	1.39844	7.50184
8.6	-1.27518	-4.9932	0.676394	6.50895
8.61667	-1.18613	-5.01204	-0.196338	5.68807
8.63333	-1.10185	-5.01752	-0.934482	5.09679
8.65	-1.08409	-5.0236	-1.47557	4.68504
8.66667	-1.14179	-5.03492	-1.876	4.40955
8.68333	-1.20795	-5.0391	-2.13599	4.27866
8.7	-1.2821	-5.05495	-2.28608	4.35138
8.71667	-1.35315	-5.07164	-2.31779	4.86481
8.73333	-1.39153	-5.07629	-2.18904	5.8589
8.75	-1.41942	-5.08702	-1.95026	6.94978
8.76667	-1.43766	-5.09024	-1.66535	7.59435
8.78333	-1.44362	-5.0844	-1.48618	7.54774
8.8	-1.45721	-5.09393	-1.52409	7.02274
8.81667	-1.48034	-5.09572	-1.7041	6.36768
8.83333	-1.50168	-5.08833	-1.91832	5.79786
8.85	-1.52457	-5.07867	-2.1205	5.38373
8.86667	-1.52469	-5.0596	-2.25413	5.26595
8.88333	-1.51014	-5.02229	-2.29096	5.68521
8.9	-1.50621	-5.01931	-2.24793	7.26497
8.91667	-1.51229	-5.03325	-2.07269	10.3142
8.93333	-1.52552	-5.06353	-1.80757	13.6446
8.95	-1.55652	-5.11301	-1.58966	15.4769
8.96667	-1.58083	-5.1403	-1.5167	14.9163
8.98333	-1.61576	-5.16343	-1.63567	12.6957
9	-1.65808	-5.17786	-1.89877	10.0328
9.01667	-1.68252	-5.18525	-2.15578	7.87115
9.03333	-1.69706	-5.20837	-2.34449	6.41072
9.05	-1.71161	-5.2228	-2.47109	5.53071
9.06667	-1.71757	-5.21886	-2.49946	5.08559
9.08333	-1.72448	-5.22864	-2.47955	4.92132
9.1	-1.72186	-5.23126	-2.40159	5.03647
9.11667	-1.71065	-5.2321	-2.26092	5.46741
9.13333	-1.71113	-5.25105	-2.08151	6.12319
9.15	-1.71637	-5.25749	-1.92082	6.73628
9.16667	-1.71304	-5.24831	-1.84465	6.98996
9.18333	-1.70648	-5.25308	-1.87445	6.86801
9.2	-1.69253	-5.247	-1.93751	6.65951
9.21667	-1.67775	-5.21815	-1.96564	6.57821
9.23333	-1.68478	-5.19848	-1.98495	6.53744
9.25	-1.68788	-5.17643	-2.04051	6.36387
9.26667	-1.68002	-5.15473	-2.14529	5.97358
9.28333	-1.6824	-5.15235	-2.3098	5.43618
9.3	-1.69456	-5.15139	-2.47586	4.94123
9.31667	-1.70827	-5.14567	-2.5847	4.61936
9.33333	-1.71912	-5.16129	-2.64525	4.48084
9.35	-1.71888	-5.17011	-2.65288	4.5284
9.36667	-1.70958	-5.17202	-2.635	4.64213
9.38333	-1.71948	-5.19037	-2.62106	4.72784
9.4	-1.73414	-5.19896	-2.59483	4.79174
9.41667	-1.74761	-5.20706	-2.56646	4.77862
9.43333	-1.75631	-5.23508	-2.5624	4.68743
9.45	-1.76227	-5.25272	-2.57695	4.60374
9.46667	-1.77956	-5.27144	-2.62201	4.57537
9.48333	-1.81615	-5.30779	-2.70283	4.61733
9.5	-1.85525	-5.32127	-2.74754	4.72045
9.51667	-1.88935	-5.32782	-2.73013	4.81522
9.53333	-1.92451	-5.33557	-2.66695	4.86553
9.55	-1.93512	-5.33807	-2.57146	4.87769
9.56667	-1.93095	-5.34773	-2.50959	4.84216
9.58333	-1.92213	-5.36382	-2.49422	4.76337
9.6	-1.90365	-5.36072	-2.50697	4.65942
9.61667	-1.88708	-5.37264	-2.53642	4.51803
9.63333	-1.88601	-5.39231	-2.54786	4.38333
9.65	-1.88983	-5.41008	-2.53499	4.29547
9.66667	-1.9058	-5.4487	-2.52426	4.25696
9.68333	-1.92428	-5.49424	-2.49851	4.40967
9.7	-1.93787	-5.51581	-2.35665	4.87411
9.71667	-1.96922	-5.54478	-2.00427	5.8018
9.73333	-1.98615	-5.56529	-1.42729	7.16865
9.75	-1.96004	-5.57709	-0.867605	8.62682
9.76667	-1.9306	-5.5958	-0.571132	9.79507
9.78333	-1.90413	-5.58901	-0.593901	10.2085
9.8	-1.87922	-5.58043	-0.852346	9.64797
9.81667	-1.89221	-5.59902	-1.30486	8.37934
9.83333	-1.91855	-5.60129	-1.75536	7.01249
9.85	-1.94108	-5.59628	-2.05088	5.9576
9.86667	-1.97518	-5.60165	-2.22576	5.28956
9.88333	-2.0057	-5.59473	-2.30014	4.94301
9.9	-2.02346	-5.59103	-2.34795	4.73845
9.91667	-2.04575	-5.59735	-2.41303	4.60053
9.93333	-2.0479	-5.5908	-2.43723	4.55439
9.95	-2.03955	-5.59449	-2.43402	4.54736
9.96667	-2.02251	-5.61583	-2.40052	4.62949
9.98333	-1.99676	-5.60761	-2.17462	5.08845
10	-1.9753	-5.59854	-1.61338	6.43682
10.0167	-1.97494	-5.59473	-0.688076	8.91829
10.0333	-1.98758	-5.60081	0.284791	11.4485
10.05	-2.01762	-5.60784	0.77486	12.6123
10.0667	-2.03729	-5.62227	0.637412	12.0801
10.0833	-2.00677	-5.6349	0.189543	10.6875
10.1	-1.95694	-5.65886	-0.268102	9.20641
10.1167	-1.90783	-5.68831	-0.665188	7.96795
10.1333	-1.85943	-5.68926	-0.990391	7.03561
10.15	-1.85323	-5.69749	-1.32585	6.29807
10.1667	-1.88983	-5.68891	-1.65129	5.72693
10.1833	-1.94562	-5.66995	-1.93536	5.28455
10.2	-2.01166	-5.68438	-2.2136	4.8964
10.2167	-2.07555	-5.70559	-2.45524	4.60088
10.2333	-2.11477	-5.70679	-2.62499	4.42362
10.25	-2.13993	-5.71239	-2.74765	4.30942
10.2667	-2.14994	-5.70679	-2.81084	4.24993
10.2833	-2.14124	-5.69987	-2.84064	4.22335
10.3	-2.14028	-5.7106	-2.8621	4.20821
10.3167	-2.12467	-5.70703	-2.84743	4.21429
10.3333	-2.11191	-5.7044	-2.81847	4.21524
10.35	-2.10404	-5.72074	-2.81644	4.22168
10.3667	-2.09367	-5.73492	-2.8199	4.25434
10.3833	-2.08056	-5.75507	-2.82884	4.28307
10.4	-2.08306	-5.77188	-2.86841	4.2994
10.4167	-2.092	-5.74172	-2.88248	4.32015
10.4333	-2.0988	-5.69344	-2.87425	4.32289
10.45	-2.13027	-5.6417	-2.87032	4.32432
10.4667	-2.1683	-5.58889	-2.84839	4.39513
10.4833	-2.20931	-5.56636	-2.81024	4.56893
10.5	-2.23887	-5.56731	-2.76733	4.80247
10.5167	-2.24769	-5.57208	-2.70092	4.94802
10.5333	-2.2502	-5.59223	-2.6567	4.9125
10.55	-2.25556	-5.60451	-2.6691	4.73428
10.5667	-2.24864	-5.61261	-2.70402	4.50397
10.5833	-2.24197	-5.65839	-2.77436	4.26674
10.6	-2.22373	-5.72407	-2.86007	4.05323
10.6167	-2.19262	-5.76806	-2.9186	3.87645
10.6333	-2.16401	-5.81312	-2.98631	3.71563
10.65	-2.15423	-5.83375	-3.052	3.60978
10.6667	-2.14326	-5.81908	-3.09312	3.56293
10.6833	-2.14255	-5.81527	-3.14665	3.54731
10.7	-2.14493	-5.80275	-3.1985	3.56615
10.7167	-2.13993	-5.77617	-3.22723	3.59833
10.7333	-2.16365	-5.77891	-3.27051	3.59225
10.75	-2.19095	-5.77319	-3.29554	3.59499
10.7667	-2.20823	-5.7646	-3.29697	3.60465
10.7833	-2.23458	-5.7801	-3.31771	3.61693
10.8	-2.23875	-5.79476	-3.31163	3.66628
10.8167	-2.22993	-5.80728	-3.28147	3.73554
10.8333	-2.22468	-5.84734	-3.2593	3.82614
10.85	-2.21908	-5.86939	-3.18038	3.99721
10.8667	-2.21431	-5.88763	-3.05522	4.2088
10.8833	-2.22433	-5.91934	-2.90525	4.3664
10.9	-2.23601	-5.92017	-2.77317	4.42147
10.9167	-2.25067	-5.92566	-2.74015	4.33552
10.9333	-2.27881	-5.94092	-2.81406	4.16791
10.95	-2.29204	-5.94294	-2.90811	4.05073
10.9667	-2.29549	-5.95439	-2.98309	3.99482
10.9833	-2.30586	-5.9644	-3.02422	3.97956
11	-2.29919	-5.95403	-3.00848	3.96383
11.0167	-2.29835	-5.95164	-3.00717	3.88014
11.0333	-2.29383	-5.95427	-3.04568	3.7626
11.05	-2.27725	-5.93936	-3.07763	3.66736
11.0667	-2.2558	-5.94115	-3.14927	3.56078
11.0833	-2.25007	-5.95689	-3.24118	3.47138
11.1	-2.24245	-5.95784	-3.29292	3.41749
11.1167	-2.24173	-5.9824	-3.35216	3.36599
11.1333	-2.24769	-5.99956	-3.40605	3.35193
11.15	-2.24805	-5.99146	-3.43239	3.37839
11.1667	-2.26033	-5.99396	-3.45743	3.40545
11.1833	-2.27213	-5.97465	-3.47817	3.43358
11.2	-2.27201	-5.94187	-3.47984	3.4343
11.2167	-2.27416	-5.93758	-3.50082	3.39985
11.2333	-2.26665	-5.92828	-3.49605	3.38721
11.25	-2.25496	-5.91958	-3.48377	3.38841
11.2667	-2.25723	-5.94413	-3.50606	3.38209
11.2833	-2.25329	-5.94819	-3.54171	3.39067
11.3	-2.24972	-5.93531	-3.54028	3.3927
11.3167	-2.2639	-5.93877	-3.56281	3.35014
11.3333	-2.27606	-5.91457	-3.59356	3.28612
11.35	-2.27845	-5.89073	-3.63588	3.1935
11.3667	-2.29645	-5.89728	-3.69585	3.09014
11.3833	-2.30098	-5.90122	-3.73602	3.01755
11.4	-2.30551	-5.91421	-3.76141	2.9552
11.4167	-2.31874	-5.95307	-3.80993	2.89345
11.4333	-2.32244	-5.9644	-3.83294	2.8553
11.45	-2.32851	-5.97131	-3.85904	2.85697
11.4667	-2.34425	-5.9756	-3.89039	2.90454
11.4833	-2.35259	-5.95296	-3.88527	2.98655
11.5	-2.3638	-5.93829	-3.89612	3.00097
11.5167	-2.3756	-5.93007	-3.93164	2.95389
11.5333	-2.36607	-5.91147	-3.93283	2.87712
11.55	-2.34914	-5.92113	-3.94452	2.77448
11.5667	-2.33519	-5.93519	-3.96872	2.69771
11.5833	-2.31528	-5.94008	-3.9618	2.65098
11.6	-2.30002	-5.96762	-3.95954	2.61271
11.6167	-2.28381	-5.98824	-3.96228	2.5965
11.6333	-2.27106	-5.98645	-3.95024	2.58231
11.65	-2.26367	-6.0097	-3.95227	2.54691
11.6667	-2.25771	-6.02913	-3.9649	2.53642
11.6833	-2.25532	-6.0358	-3.95095	2.61188
11.7	-2.25878	-6.07848	-3.96121	2.67053
11.7167	-2.26212	-6.09779	-3.96717	2.71547
11.7333	-2.26808	-6.09231	-3.95572	2.72119
11.75	-2.27332	-6.11425	-3.97301	2.68102
11.7667	-2.26617	-6.11103	-3.96979	2.6722
11.7833	-2.26319	-6.09803	-3.94213	2.69377
11.8	-2.26212	-6.09946	-3.93212	2.76876
11.8167	-2.24864	-6.08075	-3.91448	2.94375
11.8333	-2.2397	-6.06203	-3.90089	3.13699
11.85	-2.23792	-6.06489	-3.93391	3.25251
11.8667	-2.23541	-6.0432	-3.95536	3.25894
11.8833	-2.24304	-6.03282	-3.97074	3.1538
11.9	-2.2676	-6.02579	-4.0158	3.00086
11.9167	-2.27881	-5.9942	-4.03249	2.88129
11.9333	-2.29859	-5.98395	-4.04346	2.76971
11.95	-2.32649	-5.99623	-4.07267	2.69127
11.9667	-2.33054	-5.9886	-4.06027	2.67172
11.9833	-2.34008	-6.00398	-4.04835	2.66123
12	-2.34759	-6.02555	-4.03893	2.6803
12.0167	-2.33448	-6.02508	-3.98147	2.74825
12.0333	-2.32744	-6.03223	-3.93236	2.81346
12.05	-2.32148	-6.04868	-3.91746	2.86305
12.0667	-2.30527	-6.0463	-3.91579	2.86388
12.0833	-2.29657	-6.05035	-3.93009	2.78878
12.1	-2.29371	-6.0395	-3.93784	2.70319
12.1167	-2.28357	-6.01924	-3.93558	2.62833
12.1333	-2.29096	-6.03282	-3.96097	2.5512
12.15	-2.29466	-6.04701	-4.00341	2.49517
12.1667	-2.298	-6.04737	-4.03273	2.43902
12.1833	-2.30586	-6.08718	-4.08924	2.35748
12.2	-2.30503	-6.11186	-4.12858	2.30265
12.2167	-2.30288	-6.12819	-4.13811	2.26104
12.2333	-2.31063	-6.1785	-4.17972	2.21074
12.25	-2.30479	-6.19876	-4.19068	2.15971
12.2667	-2.30312	-6.20306	-4.17423	1.9449
12.2833	-2.30765	-6.22535	-4.1858	1.74499
12.3	-2.31326	-6.21986	-4.16815	1.6427
12.3167	-2.3185	-6.20985	-4.13358	1.58608
12.3333	-2.31957	-6.22082	-4.12953	1.54424
12.35	-2.31183	-6.19948	-4.10259	1.53494
12.3667	-2.30145	-6.17528	-4.08208	1.50335
12.3833	-2.29931	-6.15776	-4.08888	1.46389
12.4	-2.30205	-6.12271	-4.08173	1.45507
12.4167	-2.30348	-6.10912	-4.08447	1.43874
12.4333	-2.30062	-6.1121	-4.10593	1.42396
12.45	-2.29621	-6.0972	-4.11105	1.42396
12.4667	-2.29418	-6.11258	-4.12941	1.38366
12.4833	-2.29621	-6.13213	-4.15564	1.32787
12.5	-2.29549	-6.12891	-4.15969	1.30498
12.5167	-2.29537	-6.13904	-4.18639	1.30498
12.5333	-2.29359	-6.15025	-4.22573	1.32215
12.55	-2.29108	-6.14464	-4.23062	1.32728
12.5667	-2.29537	-6.17695	-4.23658	1.27637
12.5833	-2.29669	-6.19996	-4.22811	1.2306
12.6	-2.2943	-6.19149	-4.16064	1.22786
12.6167	-2.2912	-6.21438	-4.08602	1.26266
12.6333	-2.28	-6.22726	-4.01628	1.24264
12.65	-2.27654	-6.22583	-3.97015	1.17922
12.6667	-2.27547	-6.25384	-4.01008	1.03903
12.6833	-2.27475	-6.26993	-4.08173	0.874758
12.7	-2.28167	-6.26719	-4.12989	0.732064
12.7167	-2.29073	-6.28471	-4.18866	0.594735
12.7333	-2.29859	-6.27244	-4.21369	0.523567
12.75	-2.30777	-6.26039	-4.2206	0.483394
12.7667	-2.31612	-6.28328	-4.2454	0.462651
12.7833	-2.321	-6.27923	-4.26018	0.492573
12.8	-2.32339	-6.26981	-4.27127	0.512838
12.8167	-2.3309	-6.27434	-4.30894	0.52917
12.8333	-2.32446	-6.2592	-4.32432	0.567555
12.85	-2.31147	-6.26349	-4.336	0.576258
12.8667	-2.30336	-6.27351	-4.39131	0.542522
12.8833	-2.29597	-6.26588	-4.42553	0.534654
12.9	-2.29406	-6.27363	-4.45807	0.515223
12.9167	-2.29287	-6.29115	-4.50313	0.499487
12.9333	-2.28691	-6.27482	-4.49646	0.529647
12.95	-2.28298	-6.28102	-4.47822	0.544429
12.9667	-2.29418	-6.28805	-4.47679	0.561953
12.9833	-2.29657	-6.26397	-4.44901	0.568271
13	-2.29383	-6.26719	-4.43304	0.533223
13.0167	-2.2912	-6.27053	-4.4353	0.506759
13.0333	-2.2856	-6.2511	-4.43256	0.483394
13.05	-2.28989	-6.253	-4.44579	0.431538
13.0667	-2.29132	-6.253	-4.46022	0.401378
13.0833	-2.28489	-6.24335	-4.45557	0.383019
13.1	-2.29144	-6.26338	-4.46475	0.334859
13.1167	-2.2881	-6.27458	-4.47905	0.303626
13.1333	-2.28524	-6.27327	-4.48048	0.270367
13.15	-2.28369	-6.29449	-4.50337	0.221133
13.1667	-2.28703	-6.29425	-4.52518	0.193357
13.1833	-2.28715	-6.29675	-4.53019	0.156164
13.2	-2.298	-6.31952	-4.56667	0.11158
13.2167	-2.30658	-6.31738	-4.59755	0.1297
13.2333	-2.30002	-6.31809	-4.59361	0.131607
13.25	-2.29919	-6.33168	-4.6047	0.107765
13.2667	-2.30408	-6.31166	-4.58658	0.090957
13.2833	-2.31195	-6.29938	-4.5557	0.060201
13.3	-2.31373	-6.31297	-4.55999	0.019431
13.3167	-2.3098	-6.31881	-4.54891	0.000834
13.3333	-2.31052	-6.32989	-4.529	-0.030875
13.35	-2.303	-6.34968	-4.54354	-0.056028
13.3667	-2.29633	-6.34098	-4.5358	-0.079393
13.3833	-2.30133	-6.34098	-4.51493	-0.129342
13.4	-2.30157	-6.34766	-4.51374	-0.180125
13.4167	-2.303	-6.33347	-4.50909	-0.229478
13.4333	-2.30634	-6.33514	-4.50325	-0.282645
13.45	-2.30586	-6.33407	-4.50516	-0.311852
13.4667	-2.29502	-6.32167	-4.50575	-0.332952
13.4833	-2.28894	-6.33287	-4.50861	-0.370145
13.5	-2.285	-6.35231	-4.51112	-0.39351
13.5167	-2.27642	-6.35624	-4.50993	-0.411749
13.5333	-2.27952	-6.37448	-4.52912	-0.451684
13.55	-2.27594	-6.38664	-4.56095	-0.470519
13.5667	-2.2707	-6.38545	-4.55952	-0.485659
13.5833	-2.26223	-6.40488	-4.57442	-0.532389
13.6	-2.25961	-6.41608	-4.58145	-0.56088
13.6167	-2.2589	-6.41143	-4.56738	-0.584126
13.6333	-2.26235	-6.43206	-4.56285	-0.640869
13.65	-2.26235	-6.43885	-4.55737	-0.680208
13.6667	-2.26152	-6.42812	-4.54235	-0.725627
13.6833	-2.25651	-6.428	-4.59182	-0.779033
13.7	-2.24185	-6.43051	-4.59313	-0.813246
13.7167	-2.23303	-6.43694	-4.58551	-0.864267
13.7333	-2.23958	-6.44028	-4.59373	-0.928044
13.75	-2.24209	-6.43277	-4.58598	-0.975847
13.7667	-2.25103	-6.42753	-4.5557	-1.04356
13.7833	-2.2651	-6.43086	-4.54283	-1.12247
13.8	-2.26736	-6.42788	-4.54688	-1.19114
13.8167	-2.26915	-6.42812	-4.54521	-1.28925
13.8333	-2.27106	-6.43349	-4.55916	-1.40536
13.85	-2.27559	-6.42526	-4.55511	-1.56796
13.8667	-2.28202	-6.43325	-4.55344	-1.7097
13.8833	-2.29228	-6.44827	-4.56488	-1.79851
13.9	-2.29871	-6.446	-4.5706	-1.85668
13.9167	-2.30956	-6.4497	-4.57084	-1.93262
13.9333	-2.31993	-6.45566	-4.58229	-1.99664
13.95	-2.31814	-6.46126	-4.57799	-2.06733
13.9667	-2.31659	-6.47771	-4.57358	-2.17283
13.9833	-2.31123	-6.4857	-4.57835	-2.2769
14	-2.30193	-6.48344	-4.58825	-2.38419
14.0167	-2.29728	-6.4882	-4.57609	-2.51448
14.0333	-2.29406	-6.48761	-4.56607	-2.6536
14.05	-2.28667	-6.4888	-4.55165	-2.81704
14.0667	-2.29192	-6.49548	-4.54557	-3.06475
14.0833	-2.29144	-6.49869	-4.55594	-3.37696
14.1	-2.28238	-6.49893	-4.55797	-3.81124
14.1167	-2.28	-6.51205	-4.56631	-4.23443
14.1333	-2.27916	-6.52039	-4.57299	-4.52614
14.15	-2.28596	-6.52266	-4.57132	-4.82202
14.1667	-2.28822	-6.53482	-4.5687	-5.27763
14.1833	-2.2912	-6.54149	-4.57716	-6.54852
14.2	-2.28918	-6.54244	-4.57609	-9.03261
14.2167	-2.2887	-6.56283	-4.5799	-11.9392
14.2333	-2.28357	-6.57094	-4.58622	-15.1662
14.25	-2.27022	-6.56402	-4.58264	-12.515
14.2667	-2.262	-6.57535	-4.58014	-4.26412
14.2833	-2.25067	-6.56033	-4.58193	-0.363231
14.3	-2.24435	-6.54042	-4.56989	0.73266
14.3167	-2.24757	-6.52409	-4.57847	0.901699
14.3333	-2.25556	-6.52814	-4.58682	0.904918
14.35	-2.26903	-6.53374	-4.58777	0.870228
14.3667	-2.28608	-6.52492	-4.60601	0.862241
14.3833	-2.29835	-6.51753	-4.60732	0.869393
14.4	-2.30217	-6.52516	-4.59874	0.855446
14.4167	-2.29669	-6.5335	-4.60422	0.88191
14.4333	-2.28691	-6.54101	-4.60184	0.859737
14.45	-2.2769	-6.54507	-4.58539	0.679851
14.4667	-2.267	-6.54995	-4.5824	0.455022
14.4833	-2.25794	-6.55544	-4.57907	0.359416
14.5	-2.26533	-6.56033	-4.56798	0.320315
14.5167	-2.28012	-6.56808	-4.57239	0.324368
14.5333	-2.2831	-6.56557	-4.57978	0.32711
14.55	-2.28155	-6.56748	-4.57871	0.31662
14.5667	-2.28047	-6.56998	-4.58562	0.324488
14.5833	-2.27916	-6.56152	-4.58801	0.323296
14.6	-2.27392	-6.55746	-4.58801	0.305653
14.6167	-2.27272	-6.5577	-4.59695	0.309825
14.6333	-2.28095	-6.5546	-4.59874	0.303984
14.65	-2.28965	-6.55782	-4.59528	0.297308
14.6667	-2.29025	-6.56342	-4.60136	0.307441
14.6833	-2.28572	-6.56426	-4.59528	0.302434
14.7	-2.28739	-6.57976	-4.59099	0.299335
14.7167	-2.27678	-6.58476	-4.60482	0.320792
14.7333	-2.27308	-6.58536	-4.60661	0.321388
14.75	-2.26915	-6.58286	-4.61113	0.324488
14.7667	-2.26653	-6.57368	-4.62115	0.336647
14.7833	-2.26772	-6.56772	-4.62055	0.328898
14.8	-2.26665	-6.57809	-4.62556	0.334859
14.8167	-2.26676	-6.58834	-4.61364	0.351071
14.8333	-2.27332	-6.59215	-4.59492	0.348568
14.85	-2.26986	-6.59263	-4.59182	0.350475
14.8667	-2.25222	-6.59108	-4.60017	0.352502
14.8833	-2.24733	-6.58953	-4.60124	0.337958
14.9	-2.24686	-6.57594	-4.61102	0.343084
14.9167	-2.24709	-6.56688	-4.62365	0.344157
14.9333	-2.25115	-6.56533	-4.6196	0.327826
14.95	-2.25282	-6.5732	-4.61996	0.33462
14.9667	-2.25461	-6.58333	-4.62139	0.33474
14.9833	-2.25794	-6.58941	-4.61137	0.317693
15	-2.25985	-6.60515	-4.60565	0.32258
15.0167	-2.26021	-6.61159	-4.60327	0.321388
15.0333	-2.26641	-6.60741	-4.59027	0.302792
15.05	-2.26521	-6.61242	-4.59063	0.304937
15.0667	-2.26665	-6.61147	-4.5923	0.299335
15.0833	-2.26688	-6.60491	-4.58908	0.278592
15.1	-2.26343	-6.6005	-4.59504	0.274062
15.1167	-2.26009	-6.59549	-4.6041	0.261307
15.1333	-2.26045	-6.5974	-4.60672	0.253201
15.15	-2.26045	-6.59931	-4.61864	0.252128
15.1667	-2.26128	-6.59704	-4.61578	0.239491
15.1833	-2.27654	-6.59955	-4.60231	0.221491
15.2	-2.27606	-6.60694	-4.61078	0.220418
15.2167	-2.27225	-6.61385	-4.60816	0.203967
15.2333	-2.27284	-6.62875	-4.61161	0.192046
15.25	-2.267	-6.64544	-4.62151	0.194073
15.2667	-2.26819	-6.6452	-4.62019	0.181317
15.2833	-2.26605	-6.64818	-4.62437	0.178218
15.3	-2.26498	-6.65021	-4.63045	0.176191
15.3167	-2.27094	-6.64473	-4.63128	0.154853
15.3333	-2.27368	-6.65081	-4.63331	0.149488
15.35	-2.26748	-6.65927	-4.6351	0.149846
15.3667	-2.2732	-6.65426	-4.62437	0.127673
15.3833	-2.27332	-6.66094	-4.63164	0.126839
15.4	-2.27284	-6.66332	-4.64177	0.123262
15.4167	-2.26951	-6.65641	-4.63426	0.097394
15.4333	-2.26295	-6.66583	-4.63521	0.09644
15.45	-2.25985	-6.68001	-4.63998	0.084996
15.4667	-2.26295	-6.67739	-4.63557	0.058174
15.4833	-2.25842	-6.68919	-4.637	0.06032
15.5	-2.25747	-6.69181	-4.63581	0.051379
15.5167	-2.2583	-6.68359	-4.63057	0.025153
15.5333	-2.25735	-6.6911	-4.62866	0.025749
15.55	-2.25771	-6.68764	-4.62604	0.016928
15.5667	-2.26438	-6.67727	-4.62055	-0.002623
15.5833	-2.26307	-6.69348	-4.62902	-0.000477
15.6	-2.27046	-6.69968	-4.63307	-0.009418
15.6167	-2.28608	-6.69861	-4.63832	-0.024199
15.6333	-2.30443	-6.7091	-4.64892	-0.030041
15.65	-2.32899	-6.69873	-4.64618	-0.046492
15.6667	-2.36726	-6.68478	-4.63319	-0.057101
15.6833	-2.38264	-6.68967	-4.62103	-0.061512
15.7	-2.39241	-6.68418	-4.60494	-0.084758
15.7167	-2.38454	-6.67942	-4.58539	-0.09191
15.7333	-2.36678	-6.68442	-4.58825	-0.099421
15.75	-2.3514	-6.67906	-4.57239	-0.125289
15.7667	-2.33197	-6.68037	-4.54772	-0.138164
15.7833	-2.31135	-6.68919	-4.55058	-0.150919
15.8	-2.29657	-6.67977	-4.54426	-0.179887
15.8167	-2.27904	-6.69015	-4.54891	-0.196695
15.8333	-2.26152	-6.70826	-4.55749	-0.210524
15.85	-2.25401	-6.7023	-4.55248	-0.240207
15.8667	-2.2496	-6.70409	-4.55296	-0.251532
15.8833	-2.24686	-6.70421	-4.56512	-0.27144
15.9	-2.25401	-6.69146	-4.56476	-0.304103
15.9167	-2.25723	-6.69718	-4.57394	-0.315309
15.9333	-2.26402	-6.70564	-4.58253	-0.357986
15.95	-2.2701	-6.69623	-4.57752	-0.397921
15.9667	-2.26617	-6.71244	-4.58372	-0.409365
15.9833	-2.26462	-6.74033	-4.59933	-0.433445
16	-2.27439	-6.74164	-4.59421	-0.46134
16.0167	-2.28071	-6.76429	-4.60076	-0.475764
16.0333	-2.28298	-6.77383	-4.60601	-0.509381
16.05	-2.2887	-6.76608	-4.6072	-0.534654
16.0667	-2.29526	-6.7811	-4.61781	-0.55182
16.0833	-2.29919	-6.77705	-4.62818	-0.581384
16.1	-2.31743	-6.77085	-4.63307	-0.607729
16.1167	-2.32971	-6.77812	-4.64284	-0.625014
16.1333	-2.33352	-6.7662	-4.65179	-0.656486
16.15	-2.33114	-6.75845	-4.65369	-0.682831
16.1667	-2.32363	-6.76656	-4.66299	-0.701189
16.1833	-2.32792	-6.76703	-4.66144	-0.738859
16.2	-2.33674	-6.76978	-4.65751	-0.767946
16.2167	-2.33388	-6.78158	-4.66025	-0.799537
16.2333	-2.34032	-6.77598	-4.65477	-0.844002
16.25	-2.34532	-6.77729	-4.65334	-0.881195
16.2667	-2.33352	-6.7929	-4.66609	-0.92268
16.2833	-2.33316	-6.78456	-4.66132	-0.989676
16.3	-2.33579	-6.78694	-4.64773	-1.06418
16.3167	-2.33185	-6.79791	-4.65715	-1.14
16.3333	-2.33126	-6.77443	-4.65608	-1.21379
16.35	-2.33042	-6.78277	-4.66669	-1.27709
16.3667	-2.32494	-6.79111	-4.68421	-1.39606
16.3833	-2.32708	-6.7668	-4.68433	-1.53279
16.4	-2.321	-6.77681	-4.68731	-1.60623
16.4167	-2.32255	-6.78635	-4.69279	-1.65558
16.4333	-2.33841	-6.77419	-4.68838	-1.69647
16.45	-2.34687	-6.78372	-4.68361	-1.73223
16.4667	-2.34068	-6.7873	-4.68135	-1.81747
16.4833	-2.33972	-6.78945	-4.68206	-1.88458
16.5	-2.33519	-6.81424	-4.6891	-1.91164
16.5167	-2.34127	-6.82187	-4.69899	-1.94442
16.5333	-2.33996	-6.81174	-4.68934	-1.98102
16.55	-2.33924	-6.82235	-4.69816	-2.00462
16.5667	-2.34199	-6.82414	-4.70185	-2.03776
16.5833	-2.34485	-6.81722	-4.69327	-2.07698
16.6	-2.33602	-6.83033	-4.69661	-2.10702
16.6167	-2.3427	-6.82032	-4.69899	-2.13718
16.6333	-2.35474	-6.81245	-4.69387	-2.16472
16.65	-2.34425	-6.84059	-4.70436	-2.19023
16.6667	-2.34485	-6.82724	-4.71199	-2.22778
16.6833	-2.34485	-6.81722	-4.71652	-2.26033
16.7	-2.33507	-6.83057	-4.72474	-2.30241
16.7167	-2.34366	-6.83272	-4.72224	-2.36714
16.7333	-2.34759	-6.83951	-4.71628	-2.4122
16.75	-2.34783	-6.8593	-4.72212	-2.44701
16.7667	-2.35617	-6.8506	-4.72093	-2.47967
16.7833	-2.35379	-6.85454	-4.71854	-2.50328
16.8	-2.34604	-6.87385	-4.72891	-2.53809
16.8167	-2.35951	-6.86395	-4.72248	-2.57611
16.8333	-2.36344	-6.87456	-4.71425	-2.60723
16.85	-2.35391	-6.88505	-4.71187	-2.64311
16.8667	-2.36118	-6.86979	-4.69816	-2.69198
16.8833	-2.36082	-6.88434	-4.69434	-2.73097
16.9	-2.3545	-6.89924	-4.70245	-2.78175
16.9167	-2.35641	-6.88791	-4.70293	-2.83587
16.9333	-2.35712	-6.88004	-4.71079	-2.87831
16.95	-2.35975	-6.84297	-4.72701	-2.92909
16.9667	-2.37799	-6.76584	-4.72772	-2.98154
16.9833	-2.3905	-6.7209	-4.73154	-3.03483
17	-2.39432	-6.70326	-4.73464	-3.11184
17.0167	-2.40004	-6.69336	-4.73642	-3.17907
17.0333	-2.3942	-6.72626	-4.74048	-3.24249
17.05	-2.39277	-6.75368	-4.74632	-3.31235
17.0667	-2.40386	-6.77335	-4.74226	-3.38388
17.0833	-2.39801	-6.82223	-4.74524	-3.47984
17.1	-2.40838	-6.84369	-4.74942	-3.61645
17.1167	-2.41768	-6.85847	-4.7487	-3.75998
17.1333	-2.41709	-6.89232	-4.76456	-3.88169
17.15	-2.4246	-6.9046	-4.7667	-4.01318
17.1667	-2.43163	-6.91259	-4.76503	-4.15921
17.1833	-2.42746	-6.94144	-4.77839	-4.37772
17.2	-2.42651	-6.94621	-4.78971	-4.91083
17.2167	-2.43151	-6.95431	-4.7946	-5.32484
17.2333	-2.42209	-6.97148	-4.8064	-5.54681
17.25	-2.42722	-6.96254	-4.80795	-5.71501
17.2667	-2.4358	-6.96313	-4.80115	-5.88572
17.2833	-2.43771	-6.98125	-4.80032	-6.05237
17.3	-2.45237	-6.97076	-4.79841	-6.23095
17.3167	-2.45571	-6.97613	-4.78995	-6.41668
17.3333	-2.44939	-6.98602	-4.79257	-6.62315
17.35	-2.44451	-6.96766	-4.79162	-6.85692
17.3667	-2.4302	-6.97768	-4.78339	-7.14922
17.3833	-2.42376	-6.99365	-4.79007	-7.5295
17.4	-2.42651	-6.99127	-4.79043	-8.0657
17.4167	-2.42269	-6.99842	-4.78196	-9.08327
17.4333	-2.41256	-7.00426	-4.77398	-10.6897
17.45	-2.41208	-6.99997	-4.76861	-7.97403
17.4667	-2.40529	-7.01213	-4.75574	-6.29115
17.4833	-2.4035	-7.02047	-4.75204	-6.30283
17.5	-2.40684	-7.01225	-4.74489	-6.46281
17.5167	-2.39873	-7.02858	-4.72999	-2.74527
17.5333	-2.40052	-7.03025	-4.72713	-0.726461
17.55	-2.40481	-7.02345	-4.71711	-0.06938
17.5667	-2.40862	-7.02334	-4.71842	0.087023
17.5833	-2.42925	-7.01499	-4.72796	0.120759
17.6	-2.43938	-7.00426	-4.73034	0.144959
17.6167	-2.43998	-7.01416	-4.73952	0.162363
17.6333	-2.44701	-7.00486	-4.76217	0.174522
17.65	-2.44451	-6.99484	-4.76623	0.186443
17.6667	-2.44284	-7.00676	-4.77505	0.192523
17.6833	-2.46227	-7.00438	-4.7909	0.199437
17.7	-2.47049	-7.00545	-4.79054	0.205755
17.7167	-2.47478	-7.01821	-4.79972	0.20802
17.7333	-2.4935	-7.01451	-4.8151	0.195622
17.75	-2.4991	-7.01499	-4.8213	0.184536
17.7667	-2.49934	-7.02834	-4.82714	0.177503
17.7833	-2.50626	-7.02858	-4.8418	0.17488
17.8	-2.49755	-7.03347	-4.83847	0.172734
17.8167	-2.48313	-7.04575	-4.84836	0.163555
17.8333	-2.48325	-7.04694	-4.8641	0.164628
17.85	-2.47645	-7.05135	-4.8672	0.162721
17.8667	-2.47133	-7.06863	-4.87888	0.157475
17.8833	-2.47359	-7.06351	-4.88818	0.15533
17.9	-2.46894	-7.06625	-4.87328	0.155211
17.9167	-2.46799	-7.06375	-4.87197	0.155568
17.9333	-2.47753	-7.04849	-4.87018	0.158906
17.95	-2.47943	-7.03907	-4.85885	0.152469
17.9667	-2.48432	-7.02417	-4.85194	0.148416
17.9833	-2.49076	-6.99532	-4.843	0.154734
18	-2.48575	-6.9834	-4.82071	0.160098
18.0167	-2.48969	-6.96683	-4.80974	0.167966
18.0333	-2.49469	-6.93357	-4.78375	0.180006
18.05	-2.48885	-6.91712	-4.76098	0.192285
18.0667	-2.4941	-6.9021	-4.75192	0.203371
18.0833	-2.50208	-6.8692	-4.73273	0.208259
18.1	-2.49469	-6.85191	-4.71675	0.205517
18.1167	-2.50351	-6.84667	-4.72963	0.205159
18.1333	-2.51114	-6.83093	-4.72248	0.197887
18.15	-2.5053	-6.82724	-4.70746	0.180244
18.1667	-2.51019	-6.83057	-4.72701	0.170589
18.1833	-2.51055	-6.83272	-4.7375	0.149369
18.2	-2.50554	-6.8388	-4.73464	0.121474
18.2167	-2.5171	-6.84285	-4.75264	0.098109
18.2333	-2.52032	-6.84822	-4.75335	0.080109
18.25	-2.51889	-6.86252	-4.76313	0.061989
18.2667	-2.532	-6.86419	-4.77946	0.046968
18.2833	-2.5326	-6.86991	-4.76658	0.020862
18.3	-2.53129	-6.88183	-4.77231	-0.017166
18.3167	-2.54607	-6.88374	-4.78995	-0.047088
18.3333	-2.54714	-6.88708	-4.79221	-0.095725
18.35	-2.54035	-6.91068	-4.80354	-0.131369
18.3667	-2.55215	-6.93417	-4.82309	-0.169635
18.3833	-2.54977	-6.95193	-4.82285	-0.212908
18.4	-2.54905	-6.97827	-4.83453	-0.256538
18.4167	-2.56169	-6.99353	-4.85623	-0.299096
18.4333	-2.54929	-7.00939	-4.86016	-0.349998
18.45	-2.5506	-7.02059	-4.8765	-0.411272
18.4667	-2.55871	-7.02596	-4.89068	-0.50199
18.4833	-2.55597	-7.03347	-4.89187	-0.594735
18.5	-2.56145	-7.04682	-4.9051	-0.697136
18.5167	-2.57075	-7.04658	-4.91369	-0.778317
18.5333	-2.57123	-7.05254	-4.91106	-0.81563
18.55	-2.5847	-7.06112	-4.92096	-0.819564
18.5667	-2.59841	-7.05612	-4.91989	-0.831723
18.5833	-2.60043	-7.05647	-4.91977	-0.852346
18.6	-2.60735	-7.06995	-4.93324	-0.8533
18.6167	-2.61128	-7.0709	-4.93252	-0.866532
18.6333	-2.60198	-7.07591	-4.92895	-0.882864
18.65	-2.61009	-7.08699	-4.94349	-0.889778
18.6667	-2.61068	-7.08997	-4.94742	-0.908017
18.6833	-2.59912	-7.09641	-4.94647	-0.929713
18.7	-2.59781	-7.10607	-4.9721	-0.939369
18.7167	-2.58255	-7.10273	-4.96864	-0.966072
18.7333	-2.57158	-7.09474	-4.9665	-0.99504
18.75	-2.58124	-7.09164	-4.97639	-1.00815
18.7667	-2.57921	-7.06851	-4.97174	-1.02997
18.7833	-2.57993	-7.04026	-4.96757	-1.03152
18.8	-2.59817	-7.01523	-4.98235	-1.02234
18.8167	-2.59864	-7.00021	-4.97103	-1.02484
18.8333	-2.5996	-6.99913	-4.96507	-1.03331
18.85	-2.61438	-6.99568	-4.95958	-1.04201
18.8667	-2.61307	-7.00152	-4.94504	-1.07217
18.8833	-2.61259	-7.02477	-4.94599	-1.09267
18.9	-2.62308	-7.05183	-4.95541	-1.10853
18.9167	-2.62356	-7.07221	-4.95183	-1.1543
18.9333	-2.64287	-7.10571	-4.96483	-1.18494
18.95	-2.66528	-7.12741	-4.97699	-1.20068
18.9667	-2.68805	-7.13062	-4.9721	-1.22619
18.9833	-2.71356	-7.1559	-4.99475	-1.23894
19	-2.73418	-7.1913	-5.01955	-1.27113
19.0167	-2.74146	-7.20632	-5.02479	-1.34015
19.0333	-2.76291	-7.27272	-5.08344	-1.35791
19.05	-2.79129	-7.37012	-5.18084	-1.40739
19.0667	-2.82204	-7.43234	-5.24306	-1.45638
19.0833	-2.89834	-7.47597	-5.28359	-1.55342
19.1	-2.95424	-7.49171	-5.30553	-1.63937
19.1167	-2.97046	-7.47919	-5.301	-1.68776
19.1333	-3.00896	-7.4625	-5.28491	-1.70851
19.15	-3.0297	-7.4358	-5.26631	-1.71137
19.1667	-3.02923	-7.41851	-5.25403	-1.71316
19.1833	-3.04091	-7.40278	-5.2464	-1.71709
19.2	-3.0334	-7.39062	-5.2408	-1.71971
19.2167	-3.00729	-7.37703	-5.23722	-1.74034
19.2333	-2.99454	-7.36487	-5.23722	-1.7668
19.25	-2.96104	-7.35188	-5.23531	-1.79327
19.2667	-2.93207	-7.34806	-5.2321	-1.81365
19.2833	-2.91657	-7.35533	-5.23818	-1.83809
19.3	-2.88391	-7.35366	-5.23758	-1.86062
19.3167	-2.83968	-7.34937	-5.23448	-1.87635
19.3333	-2.80106	-7.35068	-5.23603	-1.89352
19.35	-2.7554	-7.33566	-5.28526	-1.8971
19.3667	-2.71606	-7.31945	-5.26416	-1.89257
19.3833	-2.69353	-7.31433	-5.23019	-1.89066
19.4	-2.67184	-7.2726	-5.18048	-1.84047
19.4167	-2.65443	-7.21955	-5.12421	-1.62435
19.4333	-2.62988	-7.19023	-5.09751	-1.49643
19.45	-2.61533	-7.15149	-5.04851	-1.47438
19.4667	-2.61009	-7.12156	-4.99368	-1.61731
19.4833	-2.60639	-7.1038	-4.95911	-1.74534
19.5	-2.58434	-7.0926	-4.92966	-1.80101
19.5167	-2.56133	-7.07066	-4.9032	-1.82152
19.5333	-2.54881	-7.06542	-4.89986	-1.82831
19.55	-2.53057	-7.06601	-4.91428	-1.83654
19.5667	-2.52223	-7.05731	-4.90427	-1.85335
19.5833	-2.51293	-7.05504	-4.90415	-1.86837
19.6	-2.50137	-7.05647	-4.9181	-1.88649
19.6167	-2.48981	-7.04908	-4.91381	-1.9058
19.6333	-2.47693	-7.04312	-4.90642	-1.91295
19.65	-2.46036	-7.04265	-4.89998	-1.92285
19.6667	-2.45416	-7.04348	-4.89724	-1.88732
19.6833	-2.44534	-7.03383	-4.89354	-1.84989
19.7	-2.42305	-7.02417	-4.89259	-1.84465
19.7167	-2.40517	-7.01618	-4.89998	-1.85883
19.7333	-2.38335	-7.002	-4.89891	-1.86706
19.75	-2.36261	-6.99711	-4.8877	-1.88601
19.7667	-2.35224	-7.00927	-4.89104	-1.91963
19.7833	-2.34401	-7.00915	-4.89128	-1.92904
19.8	-2.33853	-7.00772	-4.87518	-1.94502
19.8167	-2.3346	-7.00045	-4.85015	-1.97053
19.8333	-2.3334	-6.98483	-4.8058	-1.9778
19.85	-2.32851	-6.97672	-4.78685	-2.01237
19.8667	-2.32363	-6.97517	-4.77755	-2.04682
19.8833	-2.31707	-6.95372	-4.74811	-2.06244
19.9	-2.30265	-6.9474	-4.72212	-2.10416
19.9167	-2.29502	-6.9406	-4.70901	-2.15149
19.9333	-2.29228	-6.92046	-4.68266	-2.18129
19.95	-2.29728	-6.92546	-4.67455	-2.23744
19.9667	-2.29204	-6.92201	-4.67217	-2.29061
19.9833	-2.28131	-6.89769	-4.64773	-2.34127
20	-2.26951	-6.89352	-4.64392	-2.41744
20.0167	-2.26331	-6.8804	-4.64261	-2.48063
20.0333	-2.26223	-6.8624	-4.6283	-2.55299
20.05	-2.27153	-6.87742	-4.63819	-2.65062
20.0667	-2.27654	-6.8835	-4.63319	-2.75147
20.0833	-2.27511	-6.87921	-4.61125	-2.86746
20.1	-2.26688	-6.89244	-4.61614	-3.01146
20.1167	-2.26116	-6.88553	-4.60625	-3.17001
20.1333	-2.26033	-6.88314	-4.59099	-3.40402
20.15	-2.26021	-6.88171	-4.59445	-3.84069
20.1667	-2.26319	-6.86026	-4.58395	-3.3263
20.1833	-2.26331	-6.84476	-4.5737	-3.04127
20.2	-2.26152	-6.83451	-4.58074	-3.07572
20.2167	-2.25842	-6.8152	-4.57561	-3.21829
20.2333	-2.25878	-6.80745	-4.55976	-3.60644
20.25	-2.26426	-6.81102	-4.55725	-4.1759
20.2667	-2.26152	-6.80173	-4.53949	-4.46153
20.2833	-2.25878	-6.80006	-4.53615	-4.60184
20.3	-2.25663	-6.79946	-4.54164	-4.68969
20.3167	-2.25627	-6.78051	-4.52948	-4.80175
20.3333	-2.26188	-6.77705	-4.52828	-5.09
20.35	-2.267	-6.77109	-4.53103	-5.40459
20.3667	-2.26581	-6.75488	-4.52375	-5.53238
20.3833	-2.26808	-6.75535	-4.52781	-5.5815
20.4	-2.26569	-6.74617	-4.52936	-5.61798
20.4167	-2.26343	-6.73139	-4.52089	-5.64456
20.4333	-2.262	-6.73628	-4.52375	-5.65088
20.45	-2.26271	-6.73532	-4.52352	-5.66828
20.4667	-2.26331	-6.72591	-4.52304	-5.68628
20.4833	-2.2608	-6.72805	-4.52936	-5.70703
20.5	-2.26247	-6.72555	-4.53663	-5.71144
20.5167	-2.27058	-6.7184	-4.53854	-5.7199
20.5333	-2.27416	-6.72543	-4.54426	-5.74172
20.55	-2.27773	-6.72722	-4.54581	-5.76556
20.5667	-2.27583	-6.72388	-4.54426	-5.78547
20.5833	-2.27499	-6.72853	-4.54032	-5.79619
20.6	-2.2831	-6.71923	-4.52602	-5.34129
20.6167	-2.27964	-6.70993	-4.5141	-4.8157
20.6333	-2.28059	-6.70826	-4.50969	-4.58491
20.65	-2.28167	-6.69539	-4.49991	-4.5197
20.6667	-2.27976	-6.68907	-4.4831	-4.50993
20.6833	-2.27344	-6.68514	-4.47416	-4.51279
20.7	-2.27141	-6.6824	-4.45807	-4.52733
20.7167	-2.27082	-6.67513	-4.45187	-4.54509
20.7333	-2.26474	-6.66893	-4.44341	-4.56405
20.75	-2.26784	-6.67083	-4.43852	-4.57811
20.7667	-2.26951	-6.67143	-4.42255	-4.20165
20.7833	-2.26855	-6.66833	-4.41217	-3.88598
20.8	-2.27857	-6.66487	-4.40836	-4.02153
20.8167	-2.27439	-6.66141	-4.39727	-4.40347
20.8333	-2.26808	-6.65998	-4.39286	-4.59182
20.85	-2.26474	-6.65915	-4.38786	-4.65655
20.8667	-2.25902	-6.65927	-4.38356	-4.67551
20.8833	-2.25496	-6.65474	-4.37701	-4.68016
20.9	-2.25508	-6.652	-4.37307	-4.6885
20.9167	-2.24364	-6.6514	-4.35805	-4.69911
20.9333	-2.24245	-6.64377	-4.34196	-4.71318
20.95	-2.24459	-6.64425	-4.33242	-4.73273
20.9667	-2.24066	-6.6396	-4.32205	-4.75001
20.9833	-2.24674	-6.63185	-4.3149	-4.76587
21	-2.24817	-6.63078	-4.30918	-4.78721
21.0167	-2.23231	-6.62685	-4.30286	-4.80628
21.0333	-2.22099	-6.62494	-4.28867	-4.82535
21.05	-2.21634	-6.61862	-4.28247	-4.84788
21.0667	-2.21443	-6.61278	-4.26781	-4.87471
21.0833	-2.21562	-6.60825	-4.25673	-4.8964
21.1	-2.21586	-6.60682	-4.25208	-4.91643
21.1167	-2.20704	-6.60086	-4.24266	-4.92668
21.1333	-2.20347	-6.59811	-4.23372	-4.95088
21.15	-2.20072	-6.59013	-4.22823	-4.98033
21.1667	-2.19548	-6.58071	-4.22037	-5.01704
21.1833	-2.19595	-6.56617	-4.20916	-5.04935
21.2	-2.19023	-6.5608	-4.19593	-5.07319
21.2167	-2.18463	-6.54972	-4.18472	-5.08988
21.2333	-2.18511	-6.54423	-4.17781	-5.11134
21.25	-2.17903	-6.54531	-4.16934	-5.14233
21.2667	-2.16854	-6.54197	-4.15635	-5.17952
21.2833	-2.16949	-6.53875	-4.1405	-5.22399
21.3	-2.17629	-6.52588	-4.13621	-5.27656
21.3167	-2.17176	-6.51002	-4.13048	-5.3432
21.3333	-2.16484	-6.50549	-4.13096	-5.42855
21.35	-2.15661	-6.50132	-4.12643	-5.54252
21.3667	-2.14958	-6.48653	-4.11308	-5.74875
21.3833	-2.15006	-6.4708	-4.1064	-5.89991
21.4	-2.14148	-6.4584	-4.09281	-5.94819
21.4167	-2.13623	-6.4491	-4.09031	-5.9576
21.4333	-2.13695	-6.43265	-4.09019	-5.95176
21.45	-2.13242	-6.42061	-4.08912	-5.93591
21.4667	-2.13158	-6.45351	-4.08864	-5.94175
21.4833	-2.12479	-6.46269	-4.08578	-5.95939
21.5	-2.1112	-6.45232	-4.07505	-5.98335
21.5167	-2.10392	-6.44851	-4.07124	-6.00875
21.5333	-2.09308	-6.44553	-4.07708	-6.03259
21.55	-2.07877	-6.423	-4.06492	-6.0488
21.5667	-2.07102	-6.40857	-4.05347	-6.08635
21.5833	-2.06912	-6.4106	-4.05323	-6.11317
21.6	-2.06804	-6.40166	-4.04835	-6.12557
21.6167	-2.06459	-6.38914	-4.04465	-6.14107
21.6333	-2.06447	-6.37794	-4.04191	-6.15811
21.65	-2.06804	-6.35898	-4.03822	-6.17147
21.6667	-2.06745	-6.34825	-4.03965	-6.19388
21.6833	-2.15614	-6.33335	-4.04155	-6.21581
21.7	-2.31075	-6.31297	-4.03071	-6.2325
21.7167	-2.40362	-6.29783	-4.01914	-6.25467
21.7333	-2.44188	-6.28305	-4.00925	-6.27542
21.75	-2.45547	-6.27339	-3.99709	-6.30212
21.7667	-2.45917	-6.25682	-3.98731	-6.34778
21.7833	-2.44069	-6.2356	-3.97074	-5.69761
21.8	-2.42424	-6.21939	-3.94845	-4.86827
21.8167	-2.41685	-6.22118	-3.92628	-4.64237
21.8333	-2.38812	-6.21271	-3.90327	-5.13148
21.85	-2.36011	-6.19972	-3.88098	-5.92792
21.8667	-2.33638	-6.19125	-3.87895	-6.17004
21.8833	-2.31648	-6.17421	-3.86953	-6.15144
21.9	-2.29979	-6.1655	-3.85225	-6.15311
21.9167	-2.28202	-6.16252	-3.84057	-6.18851
21.9333	-2.26367	-6.15668	-3.82698	-6.24967
21.95	-2.23792	-6.14417	-3.81112	-6.34873
21.9667	-2.20931	-6.12652	-3.79717	-6.4112
21.9833	-2.17903	-6.1065	-3.78394	-6.42395
22	-2.15304	-6.09565	-3.7632	-6.42657
22.0167	-2.13075	-6.08563	-3.74377	-6.43289
22.0333	-2.09701	-6.06477	-3.72434	-6.42431
22.05	-2.06804	-6.0513	-3.70598	-6.42026
22.0667	-2.04253	-6.03163	-3.69179	-6.4193
22.0833	-2.01189	-6.0122	-3.6757	-6.09469
22.1	-1.99151	-5.99825	-3.66521	-5.25904
22.1167	-1.97601	-5.99337	-3.65829	-4.86446
22.1333	-1.94335	-5.9793	-3.6422	-4.8095
22.15	-1.91128	-5.96619	-3.63398	-4.97091
22.1667	-1.88887	-5.95641	-3.62086	-5.48196
22.1833	-1.85561	-5.94306	-3.60727	-6.06382
22.2	-1.82712	-5.92113	-3.58641	-6.30927
22.2167	-1.79803	-5.91219	-3.5665	-6.3777
22.2333	-1.7637	-5.90479	-3.5491	-6.3827
22.25	-1.73974	-5.89669	-3.52764	-6.3653
22.2667	-1.72496	-5.88608	-3.5063	-5.97393
22.2833	-1.70004	-5.87225	-3.4827	-4.77493
22.3	-1.66702	-5.85389	-3.45957	-4.15051
22.3167	-1.63436	-5.83923	-3.44479	-4.01187
22.3333	-1.59776	-5.82075	-3.42977	-4.00913
22.35	-1.57416	-5.80406	-3.4188	-3.97015
22.3667	-1.56331	-5.77271	-3.40092	-3.81446
22.3833	-1.56546	-5.75089	-3.38078	-3.75187
22.4	-1.57642	-5.74648	-3.37315	-4.78852
22.4167	-1.57809	-5.73182	-3.35801	-5.77879
22.4333	-1.57416	-5.70607	-3.33369	-6.23894
22.45	-1.57428	-5.69904	-3.32534	-6.38127
22.4667	-1.57404	-5.68163	-3.30949	-6.41799
22.4833	-1.56748	-5.65744	-3.30567	-6.4398
22.5	-1.56963	-5.63574	-3.30424	-6.45995
22.5167	-1.57845	-5.62215	-3.2897	-6.47628
22.5333	-1.58489	-5.61631	-3.27754	-6.49297
22.55	-1.58834	-5.61261	-3.26657	-6.51169
22.5667	-1.5887	-5.60081	-3.24643	-6.52766
22.5833	-1.59335	-5.58853	-3.23617	-6.5608
22.6	-1.60968	-5.58603	-3.24071	-6.59633
22.6167	-1.62828	-5.58329	-3.24142	-6.62708
22.6333	-1.64378	-5.58913	-3.24857	-6.66821
22.65	-1.65546	-5.58889	-3.25859	-6.70493
22.6667	-1.67012	-5.58949	-3.25537	-6.74284
22.6833	-1.68431	-5.58746	-3.25608	-6.76548
22.7	-1.69337	-5.58984	-3.24941	-6.63292
22.7167	-1.69563	-5.58984	-3.24953	-6.57368
22.7333	-1.69706	-5.60105	-3.24881	-6.6216
22.75	-1.69301	-5.60606	-3.24881	-6.72579
22.7667	-1.69122	-5.61071	-3.25704	-6.91164
22.7833	-1.70124	-5.62024	-3.27873	-7.03538
22.8	-1.71351	-5.63359	-3.28779	-7.10797
22.8167	-1.72687	-5.64682	-3.2928	-7.06577
22.8333	-1.74999	-5.66661	-3.29268	-6.85966
22.85	-1.78254	-5.66959	-3.28803	-7.0281
22.8667	-1.79505	-5.66673	-3.28982	-6.80924
22.8833	-1.80364	-5.66578	-3.29673	-6.67179
22.9	-1.809	-5.66757	-3.29995	-7.0374
22.9167	-1.81854	-5.67484	-3.30746	-7.4085
22.9333	-1.83201	-5.692	-3.31831	-7.58553
22.95	-1.84953	-5.70202	-3.32391	-7.4333
22.9667	-1.8816	-5.71704	-3.3294	-7.51293
22.9833	-1.91474	-5.73409	-3.33965	-7.69866
23	-1.95324	-5.74493	-3.34966	-5.82588
23.0167	-1.98746	-5.75006	-3.35181	-4.08042
23.0333	-2.0206	-5.76091	-3.3592	-3.38984
23.05	-2.04706	-5.76115	-3.35741	-2.92671
23.0667	-2.08318	-5.75781	-3.35968	-2.43545
23.0833	-2.11048	-5.7534	-3.36707	-2.15805
23.1	-2.12812	-5.75006	-3.37613	-2.04909
23.1167	-2.1435	-5.75936	-3.38686	-1.95909
23.1333	-2.16222	-5.772	-3.40092	-1.84214
23.15	-2.16162	-5.77366	-3.41153	-1.72043
23.1667	-2.16353	-5.7739	-3.42369	-1.64747
23.1833	-2.17474	-5.77307	-3.45135	-1.60289
23.2	-2.18022	-5.77295	-3.47447	-1.58036
23.2167	-2.18821	-5.77581	-3.47972	-1.56283
23.2333	-2.1826	-5.77342	-3.47245	-1.54066
23.25	-2.17509	-5.77772	-3.46768	-1.52826
23.2667	-2.15387	-5.79274	-3.46708	-1.52409
23.2833	-2.07674	-5.79584	-3.46076	-1.52218
23.3	-2.04444	-5.79393	-3.45266	-1.51992
23.3167	-2.04062	-5.79333	-3.44694	-1.5136
23.3333	-2.04813	-5.78594	-3.4368	-1.51086
23.35	-2.0566	-5.78785	-3.43275	-1.48249
23.3667	-2.08294	-5.79643	-3.43525	-1.35112
23.3833	-2.11144	-5.79882	-3.44038	-0.962377
23.4	-2.13981	-5.80668	-3.45206	-0.722408
23.4167	-2.16675	-5.80204	-3.46994	-0.630021
23.4333	-2.18534	-5.78857	-3.47376	-0.594378
23.45	-2.19929	-5.77915	-3.48067	-0.580311
23.4667	-2.21157	-5.77939	-3.48723	-0.565767
23.4833	-2.21956	-5.78177	-3.49104	-0.536799
23.5	-2.22731	-5.78773	-3.50213	-0.52762
23.5167	-2.24245	-5.79131	-3.51262	-0.523567
23.5333	-2.24745	-5.79774	-3.51787	-0.519991
23.55	-2.25449	-5.80251	-3.52204	-0.524521
23.5667	-2.26176	-5.80382	-3.52562	-0.53072
23.5833	-2.26593	-5.80275	-3.52335	-0.54276
23.6	-2.27666	-5.80394	-3.5367	-0.557542
23.6167	-2.28369	-5.8043	-3.54636	-0.574827
23.6333	-2.29573	-5.80311	-3.54385	-0.591159
23.65	-2.30789	-5.8012	-3.55267	-0.613213
23.6667	-2.31946	-5.79143	-3.55482	-0.632525
23.6833	-2.32613	-5.78702	-3.54958	-0.659585
23.7	-2.34032	-5.79226	-3.54576	-0.684857
23.7167	-2.35069	-5.79476	-3.54087	-0.699878
23.7333	-2.35832	-5.80263	-3.53968	-0.724077
23.75	-2.36857	-5.80621	-3.54528	-0.755072
23.7667	-2.37525	-5.80943	-3.54063	-0.783682
23.7833	-2.38264	-5.84877	-3.54385	-0.820756
23.8	-2.3843	-6.05071	-3.54636	-0.86534
23.8167	-2.39897	-6.19376	-3.54934	-0.912666
23.8333	-2.42686	-6.26278	-3.55423	-0.969648
23.85	-2.44737	-6.2983	-3.55911	-1.04404
23.8667	-2.46727	-6.32155	-3.56329	-1.15764
23.8833	-2.48575	-6.34611	-3.56424	-1.33538
23.9	-2.50661	-6.36482	-3.56543	-1.43743
23.9167	-2.52557	-6.37972	-3.56483	-1.47545
23.9333	-2.54202	-6.39284	-3.56674	-1.48809
23.95	-2.55179	-6.40869	-3.56209	-1.50037
23.9667	-2.57075	-6.42061	-3.56364	-1.51253
23.9833	-2.58374	-6.42622	-3.5696	-1.52385
24	-2.59757	-6.4199	-3.5733	-1.53756
24.0167	-2.62094	-6.41203	-3.56638	-1.55103
24.0333	-2.63762	-6.41334	-3.55911	-1.56438
24.05	-2.65443	-6.41906	-3.56865	-1.57666
24.0667	-2.67136	-6.42502	-3.57413	-1.59168
24.0833	-2.68829	-6.43611	-3.58749	-1.61052
24.1	-2.70355	-6.44982	-3.59404	-1.62077
24.1167	-2.71308	-6.4584	-3.59786	-1.63555
24.1333	-2.7138	-6.46877	-3.6056	-1.64712
24.15	-2.71154	-6.47628	-3.61371	-1.65832
24.1667	-2.70522	-6.48415	-3.62039	-1.67441
24.1833	-2.72179	-6.48963	-3.63672	-1.69396
24.2	-2.7523	-6.48844	-3.64673	-1.71769
24.2167	-2.77114	-6.49118	-3.65424	-1.737
24.2333	-2.79069	-6.49083	-3.66151	-1.75583
24.25	-2.82145	-6.48665	-3.67189	-1.77693
24.2667	-2.84481	-6.48642	-3.68452	-1.79112
24.2833	-2.86174	-6.48952	-3.69322	-1.80447
24.3	-2.86245	-6.49309	-3.70336	-1.8158
24.3167	-2.87616	-6.50012	-3.70121	-1.83261
24.3333	-2.88296	-6.51133	-3.70205	-1.8574
24.35	-2.8888	-6.52075	-3.70681	-1.87933
24.3667	-2.89047	-6.53172	-3.7154	-1.89447
24.3833	-2.89285	-6.52862	-3.7303	-1.90961
24.4	-2.895	-6.52289	-3.73852	-1.92809
24.4167	-2.89869	-6.52278	-3.74687	-1.95634
24.4333	-2.90656	-6.52373	-3.76809	-1.9747
24.45	-2.91967	-6.5279	-3.78823	-1.98626
24.4667	-2.93589	-6.53422	-3.81291	-1.92595
24.4833	-2.94661	-6.53231	-3.81935	-1.7041
24.5	-2.9639	-6.52623	-3.82853	-1.58262
24.5167	-2.98226	-6.53124	-3.8352	-1.55938
24.5333	-2.99311	-6.5316	-3.84152	-1.56653
24.55	-3.00109	-6.53338	-3.84891	-1.59514
24.5667	-3.01778	-6.53827	-3.85928	-1.63007
24.5833	-3.03054	-6.54769	-3.86178	-1.69706
24.6	-3.04282	-6.56211	-3.8662	-1.85227
24.6167	-3.05307	-6.57272	-3.87025	-2.05123
24.6333	-3.05951	-6.57356	-3.87526	-2.14076
24.65	-3.07143	-6.58286	-3.87895	-2.17259
24.6667	-3.08466	-6.58643	-3.883	-2.20287
24.6833	-3.08669	-6.5831	-3.88944	-2.22385
24.7	-3.09384	-6.56724	-3.89421	-2.23577
24.7167	-3.09956	-6.55437	-3.90244	-2.25627
24.7333	-3.10826	-6.54757	-3.90494	-2.28453
24.75	-3.11637	-6.53672	-3.91173	-2.30789
24.7667	-3.13866	-6.52635	-3.92747	-2.33615
24.7833	-3.17228	-6.51288	-3.93891	-2.36726
24.8	-3.20554	-6.50549	-3.95536	-2.3967
24.8167	-3.20685	-6.50334	-3.96824	-2.4246
24.8333	-3.21651	-6.50012	-3.98326	-2.45249
24.85	-3.22998	-6.50656	-3.99733	-2.48098
24.8667	-3.23796	-6.51515	-4.00567	-2.51162
24.8833	-3.24643	-6.52146	-4.00603	-2.54023
24.9	-3.26097	-6.51991	-4.0133	-2.56574
24.9167	-3.27015	-6.51562	-4.01247	-2.60544
24.9333	-3.27325	-6.50942	-4.01521	-2.6474
24.95	-3.27778	-6.49714	-4.02701	-2.70212
24.9667	-3.286	-6.4888	-4.03512	-2.7709
24.9833	-3.29101	-6.4919	-4.04418	-2.81799
25	-3.29709	-6.49559	-4.0524	-2.84302
25.0167	-3.3102	-6.49893	-4.06539	-2.86651
25.0333	-3.33238	-6.51121	-4.07565	-2.88963
25.05	-3.34322	-6.51145	-4.08351	-2.91407
25.0667	-3.35538	-6.50787	-4.0915	-2.94185
25.0833	-3.3685	-6.50919	-4.09591	-2.95603
25.1	-3.37625	-6.49881	-4.09973	-2.98214
25.1167	-3.3915	-6.48952	-4.10569	-3.00968
25.1333	-3.40152	-6.4888	-4.11534	-3.03602
25.15	-3.41582	-6.48665	-4.13215	-3.07155
25.1667	-3.4256	-6.48582	-4.1436	-3.11029
25.1833	-3.44431	-6.48284	-4.15516	-3.14403
25.2	-3.46708	-6.48427	-4.16422	-3.17788
25.2167	-3.48306	-6.48808	-4.1728	-3.21245
25.2333	-3.48628	-6.48856	-4.18305	-3.23391
25.25	-3.49128	-6.4894	-4.1858	-3.25537
25.2667	-3.50893	-6.49035	-4.18663	-3.27873
25.2833	-3.53563	-6.49369	-4.19283	-3.30198
25.3	-3.54636	-6.49893	-4.20535	-3.32415
25.3167	-3.55089	-6.50609	-4.21619	-3.35109
25.3333	-3.5553	-6.5099	-4.22859	-3.37303
25.35	-3.57413	-6.51145	-4.23396	-3.40426
25.3667	-3.58582	-6.52492	-4.24051	-3.43561
25.3833	-3.59499	-6.5304	-4.24635	-3.45826
25.4	-3.60382	-6.53672	-4.25208	-3.47102
25.4167	-3.61824	-6.53565	-4.25506	-3.48437
25.4333	-3.63612	-6.53398	-4.25971	-3.49999
25.45	-3.64184	-6.52409	-4.27377	-3.52776
25.4667	-3.64804	-6.51479	-4.28581	-3.55506
25.4833	-3.65663	-6.50632	-4.30727	-3.60489
25.5	-3.67272	-6.50144	-4.32313	-3.66211
25.5167	-3.70002	-6.50072	-4.33898	-3.69644
25.5333	-3.71826	-6.50024	-4.34887	-3.7235
25.55	-3.74222	-6.49762	-4.35626	-3.74782
25.5667	-3.76582	-6.48713	-4.36759	-3.77011
25.5833	-3.78251	-6.48057	-4.37844	-3.79252
25.6	-3.79992	-6.48201	-4.38821	-3.80945
25.6167	-3.82423	-6.48129	-4.39322	-3.82709
25.6333	-3.84259	-6.47354	-4.40645	-3.84128
25.65	-3.85666	-6.47116	-4.42636	-3.86476
25.6667	-3.87216	-6.46877	-4.44138	-3.89195
25.6833	-3.89409	-6.46126	-4.45342	-3.91424
25.7	-3.91936	-6.4646	-4.46427	-3.9351
25.7167	-3.94475	-6.46961	-4.47667	-3.94952
25.7333	-3.96848	-6.46794	-4.48179	-3.96752
25.75	-3.98862	-6.46496	-4.49061	-3.98767
25.7667	-4.00758	-6.45804	-4.49324	-4.00293
25.7833	-4.01926	-6.44696	-4.49824	-4.01854
25.8	-4.03845	-6.44314	-4.50301	-4.03893
25.8167	-4.05729	-6.43265	-4.5079	-4.05824
25.8333	-4.07517	-6.4249	-4.51112	-4.07279
25.85	-4.08471	-6.42312	-4.52554	-4.09389
25.8667	-4.09257	-6.42288	-4.53627	-4.10414
25.8833	-4.09865	-6.41739	-4.54176	-4.12381
25.9	-4.11034	-6.39689	-4.54664	-4.14181
25.9167	-4.12226	-6.36983	-4.55046	-4.16374
25.9333	-4.13466	-6.35099	-4.55952	-4.18317
25.95	-4.14574	-6.32119	-4.56309	-4.20201
25.9667	-4.15075	-6.28531	-4.56929	-4.21393
25.9833	-4.16219	-6.24096	-4.5712	-4.23324
26	-4.17054	-6.20091	-4.5743	-4.25613

## Sheet: S10 Fig
S10 Fig. Raw counts and percentages for fungal structure quantification in Nicotiana benthamiana WT and NbBCP1b-p3 and NbPT5b-p3 reporter lines.
Quantification is done by digitally applying a 0.75 mm x 0.75 mm grid to the root images, and counts refer to the amount of squares containing fungal structures.
Colonisation extent (%myc) is calculated as the percentage of root containing arbuscules, vesicles or internal hyphae (Myc_sq) over the total root system (Total_sq).
Arbuscule and vesicle frequency (%arbuscules, %vesicles) is calculated as the percentage of root containing arbuscules or vesicles (Arbuscules_sq, Vesicles_sq) over the extent of root colonised by R. Irregularis (Myc_sq).
Construct	Line	Plant	Total_sq	Myc_sq	Arbuscules_sq	Vesicles_sq	%myc	%arbuscules	%vesicles
WT	WT	1	279	244	214	187	87.4552	87.7049	76.6393
WT	WT	2	272	134	109	85	49.2647	81.3433	63.4328
WT	WT	3	277	124	77	62	44.7653	62.0968	50
WT	WT	4	283	141	104	86	49.8233	73.7589	60.9929
WT	WT	5	279	270	253	215	96.7742	93.7037	79.6296
WT	WT	6	277	198	159	121	71.4801	80.303	61.1111
WT	WT	7	272	192	131	109	70.5882	68.2292	56.7708
WT	WT	8	278	196	161	142	70.5036	82.1429	72.449
WT	WT	9	315	160	102	100	50.7937	63.75	62.5
WT	WT	10	278	211	173	164	75.8993	81.9905	77.7251
WT	WT	11	268	148	125	104	55.2239	84.4595	70.2703
WT	WT	12	266	18	11	12	6.76692	61.1111	66.6667
WT	WT	13	277	145	105	95	52.3466	72.4138	65.5172
WT	WT	14	280	141	109	92	50.3571	77.305	65.2482
WT	WT	15	255	145	117	111	56.8627	80.6897	76.5517
WT	WT	16	249	174	123	110	69.8795	70.6897	63.2184
WT	WT	17	286	14	11	9	4.8951	78.5714	64.2857
WT	WT	18	280	111	70	57	39.6429	63.0631	51.3514
WT	WT	21	252	103	94	92	40.873	91.2621	89.3204
WT	WT	22	277	76	31	25	27.4368	40.7895	32.8947
WT	WT	23	278	126	92	65	45.3237	73.0159	51.5873
WT	WT	24	276	129	101	90	46.7391	78.2946	69.7674
WT	WT	25	258	73	45	51	28.2946	61.6438	69.863
WT	WT	26	245	84	56	48	34.2857	66.6667	57.1429
WT	WT	27	255	60	44	43	23.5294	73.3333	71.6667
WT	WT	28	287	70	46	36	24.3902	65.7143	51.4286
WT	WT	30	295	165	148	128	55.9322	89.697	77.5758
WT	WT	31	279	86	53	50	30.8244	61.6279	58.1395
WT	WT	32	278	70	40	35	25.1799	57.1429	50
NbBCP1b-p3	19-2	1	275	221	203	180	80.3636	91.8552	81.448
NbBCP1b-p3	19-2	2	280	264	248	221	94.2857	93.9394	83.7121
NbBCP1b-p3	19-2	3	278	212	183	126	76.259	86.3208	59.434
NbBCP1b-p3	19-2	4	255	155	123	107	60.7843	79.3548	69.0323
NbBCP1b-p3	19-2	5	248	151	126	114	60.8871	83.4437	75.4967
NbBCP1b-p3	19-2	6	249	112	63	65	44.9799	56.25	58.0357
NbBCP1b-p3	19-2	7	299	195	156	146	65.2174	80	74.8718
NbBCP1b-p3	19-2	8	281	138	87	67	49.1103	63.0435	48.5507
NbBCP1b-p3	19-2	9	282	83	63	58	29.4326	75.9036	69.8795
NbBCP1b-p3	19-2	10	275	80	46	36	29.0909	57.5	45
NbBCP1b-p3	19-2	11	273	52	40	31	19.0476	76.9231	59.6154
NbBCP1b-p3	19-2	12	282	209	180	164	74.1135	86.1244	78.4689
NbBCP1b-p3	19-2	13	274	56	37	32	20.438	66.0714	57.1429
NbBCP1b-p3	19-2	14	281	77	48	43	27.4021	62.3377	55.8442
NbBCP1b-p3	19-2	15	282	104	70	60	36.8794	67.3077	57.6923
NbBCP1b-p3	19-2	16	273	78	60	61	28.5714	76.9231	78.2051
NbBCP1b-p3	24	1	277	257	223	205	92.7798	86.7704	79.7665
NbBCP1b-p3	24	2	276	180	122	122	65.2174	67.7778	67.7778
NbBCP1b-p3	24	3	275	223	182	168	81.0909	81.6143	75.3363
NbBCP1b-p3	24	4	288	263	229	183	91.3194	87.0722	69.5817
NbBCP1b-p3	24	5	270	167	110	92	61.8519	65.8683	55.0898
NbBCP1b-p3	24	6	278	85	47	25	30.5755	55.2941	29.4118
NbBCP1b-p3	24	7	246	63	51	43	25.6098	80.9524	68.254
NbBCP1b-p3	24	8	263	87	69	59	33.0798	79.3103	67.8161
NbBCP1b-p3	24	9	254	145	113	96	57.0866	77.931	66.2069
NbBCP1b-p3	24	13	286	25	15	11	8.74126	60	44
NbBCP1b-p3	24	14	284	204	162	136	71.831	79.4118	66.6667
NbBCP1b-p3	24	15	275	131	84	76	47.6364	64.1221	58.0153
NbBCP1b-p3	24	16	273	208	175	156	76.1905	84.1346	75
NbPT5b-p3	16-2	1	275	94	60	42	34.1818	63.8298	44.6809
NbPT5b-p3	16-2	2	277	193	157	140	69.6751	81.3472	72.5389
NbPT5b-p3	16-2	3	230	64	47	37	27.8261	73.4375	57.8125
NbPT5b-p3	16-2	4	280	218	176	168	77.8571	80.7339	77.0642
NbPT5b-p3	16-2	5	285	74	56	42	25.9649	75.6757	56.7568
NbPT5b-p3	16-2	6	271	130	88	73	47.9705	67.6923	56.1538
NbPT5b-p3	16-2	7	282	124	102	91	43.9716	82.2581	73.3871
NbPT5b-p3	16-2	8	273	29	22	20	10.6227	75.8621	68.9655
NbPT5b-p3	16-2	10	266	133	97	79	50	72.9323	59.3985
NbPT5b-p3	16-2	11	286	63	44	46	22.028	69.8413	73.0159
NbPT5b-p3	16-2	13	280	174	127	128	62.1429	72.9885	73.5632
NbPT5b-p3	16-2	14	277	83	66	65	29.9639	79.5181	78.3133
NbPT5b-p3	16-2	15	272	42	25	14	15.4412	59.5238	33.3333
NbPT5b-p3	16-2	16	278	99	67	61	35.6115	67.6768	61.6162
NbPT5b-p3	21-2	1	292	32	28	25	10.9589	87.5	78.125
NbPT5b-p3	21-2	2	303	71	55	49	23.4323	77.4648	69.0141
NbPT5b-p3	21-2	3	322	192	140	122	59.6273	72.9167	63.5417
NbPT5b-p3	21-2	4	295	123	68	63	41.6949	55.2846	51.2195
NbPT5b-p3	21-2	5	264	97	79	68	36.7424	81.4433	70.1031
NbPT5b-p3	21-2	6	289	186	156	140	64.3599	83.871	75.2688
NbPT5b-p3	21-2	7	295	160	104	79	54.2373	65	49.375
NbPT5b-p3	21-2	8	277	100	69	66	36.1011	69	66
NbPT5b-p3	21-2	9	277	221	195	179	79.7834	88.2353	80.9955
NbPT5b-p3	21-2	10	276	115	68	60	41.6667	59.1304	52.1739
NbPT5b-p3	21-2	11	274	119	86	82	43.4307	72.2689	68.9076
NbPT5b-p3	21-2	12	270	59	37	33	21.8519	62.7119	55.9322
NbPT5b-p3	21-2	14	285	60	27	27	21.0526	45	45
NbPT5b-p3	21-2	15	268	11	7	8	4.10448	63.6364	72.7273
NbPT5b-p3	21-2	16	248	137	106	104	55.2419	77.3723	75.9124
